# Supplementary material for: Proximity labeling identifies LOTUS domain proteins that promote the formation of perinuclear germ granules in C. elegans
Source: eLife. 2021 Nov 3;10:e72276. doi: 10.7554/eLife.72276 (PMC8616582; doi:10.7554/eLife.72276)
Supplement: Figure 1—source data 1. [file elife-72276-fig1-data1.zip › ed88a4cc-4ee9-4e49-a747-82a1ef3ceca8.txt]

Figure 1-source data 1- Source data file for Figure 1B
Brood counts for N2(untagged) and TurboID tagged strains.
genotype	brood_size
N2	159
N2	101
N2	289
N2	210
N2	233
N2	216
N2	221
N2	228
N2	227
deps-1::TurboID	102
deps-1::TurboID	87
deps-1::TurboID	111
deps-1::TurboID	95
deps-1::TurboID	83
deps-1::TurboID	22
deps-1::TurboID	111
deps-1::TurboID	141
deps-1::TurboID	47
TurboID::glh-1	203
TurboID::glh-1	196
TurboID::glh-1	190
TurboID::glh-1	193
TurboID::glh-1	162
TurboID::glh-1	214
TurboID::glh-1	46
TurboID::glh-1	191
TurboID::glh-1	100
TurboID::glh-1	177
pgl-1::TurboID	0
pgl-1::TurboID	0
pgl-1::TurboID	0
pgl-1::TurboID	0
pgl-1::TurboID	0
TurboID::ife-1	181
TurboID::ife-1	65
TurboID::ife-1	76
TurboID::ife-1	0
TurboID::ife-1	184
TurboID::ife-1	129
TurboID::ife-1	211
TurboID::ife-1	0
TurboID::ife-1	0
TurboID::ife-1	0
TurboID::ife-1	0
TurboID::ife-1	0
TurboID::ife-1	0
TurboID::ife-1	0
TurboID::ife-1	196
TurboID::ife-1	171
TurboID::ife-1	74
TurboID::ife-1	75
TurboID::ife-1	27
TurboID::ife-1	147
TurboID::ife-1	77
TurboID::ife-1	42
TurboID::ife-1	122
