# Supplementary material for: Proximity labeling identifies LOTUS domain proteins that promote the formation of perinuclear germ granules in C. elegans
Source: eLife. 2021 Nov 3;10:e72276. doi: 10.7554/eLife.72276 (PMC8616582; doi:10.7554/eLife.72276)
Supplement: Figure 1—source data 2. [file elife-72276-fig1-data2.zip]

Archive with 11 entries (8 files):
- Figure 1-Source Data 2-uncropped_blot_images/
- Figure 1-Source Data 2-uncropped_blot_images/.DS_Store
- __MACOSX/
- __MACOSX/Figure 1-Source Data 2-uncropped_blot_images/
- __MACOSX/Figure 1-Source Data 2-uncropped_blot_images/._.DS_Store
- Figure 1-Source Data 2-uncropped_blot_images/Figure 1-Source Data 2- streptavidin HRP blot of whole-animal lysates.tif
- __MACOSX/Figure 1-Source Data 2-uncropped_blot_images/._Figure 1-Source Data 2- streptavidin HRP blot of whole-animal lysates.tif
- Figure 1-Source Data 2-uncropped_blot_images/Figure 1_labeled.pdf
- __MACOSX/Figure 1-Source Data 2-uncropped_blot_images/._Figure 1_labeled.pdf
- Figure 1-Source Data 2-uncropped_blot_images/Figure 1-Source Data 2- coomassie blue staining of streptavidin blot membrane.jpg
- __MACOSX/Figure 1-Source Data 2-uncropped_blot_images/._Figure 1-Source Data 2- coomassie blue staining of streptavidin blot membrane.jpg
