# Supplementary material for: Proximity labeling identifies LOTUS domain proteins that promote the formation of perinuclear germ granules in C. elegans
Source: eLife. 2021 Nov 3;10:e72276. doi: 10.7554/eLife.72276 (PMC8616582; doi:10.7554/eLife.72276)
Supplement: Figure 1—figure supplement 1—source data 1. [file elife-72276-fig1-figsupp1-data1.zip]

Archive with 10 entries (7 files):
- Figure 1ΓÇöfigure supplement 1-Source data 1/
- Figure 1ΓÇöfigure supplement 1-Source data 1/.DS_Store
- __MACOSX/
- __MACOSX/Figure 1ΓÇöfigure supplement 1-Source data 1/
- __MACOSX/Figure 1ΓÇöfigure supplement 1-Source data 1/._.DS_Store
- Figure 1ΓÇöfigure supplement 1-Source data 1/Figure 1ΓÇöfigure supplement 1-streptavidin HRP blot of biotynlated input, IP, and flow-through.tif
- __MACOSX/Figure 1ΓÇöfigure supplement 1-Source data 1/._Figure 1ΓÇöfigure supplement 1-streptavidin HRP blot of biotynlated input, IP, and flow-through.tif
- Figure 1ΓÇöfigure supplement 1-Source data 1/Figure 1ΓÇöfigure supplement 1-Source data 1_labled.pdf
- __MACOSX/Figure 1ΓÇöfigure supplement 1-Source data 1/._Figure 1ΓÇöfigure supplement 1-Source data 1_labled.pdf
- 7f4206be-0cf9-4deb-9584-1fb3203caec9 (1).zip
