# Supplementary material for: Proximity labeling identifies LOTUS domain proteins that promote the formation of perinuclear germ granules in C. elegans
Source: eLife. 2021 Nov 3;10:e72276. doi: 10.7554/eLife.72276 (PMC8616582; doi:10.7554/eLife.72276)
Supplement: Figure 2—source data 1. [file elife-72276-fig2-data1.zip › 17b1b416-53e3-4b05-84a6-a7aabdf88d51.csv]

Figure 2-Source Data 1- Source data file for Figure 2A
normalized spectral counts, enrichement, and p-values for N2(untagged), TurboID::GLH-1, and DEPS-1::TurboID MS experiments.
Protein	N2_1	N2_2	N2_3	GLH-1_1	GLH-1_2	GLH-1_3	DEPS-1_1	DEPS-1_2	DEPS-1_3	N2_mean_normalized_spectral_counts	GLH-1_mean_normalized_spectral_counts	GLH-1_Fold_Change	GLH-1_log(Fold_Change)	GLH-1_p-value	GLH-1_Enrichement	DEPS-1_mean_normalized_spectral_counts	DEPS-1_Fold_Change	DEPS-1_log(Fold_Change)	DEPS-1_p-value	DEPS-1_Enrichement
pyc-1	1086.3	697.8	629.07	470.8	342.9	455.74	305.7	337.03	390.35	804.39	423.1466667	0.526052544	-0.926721186	0.969230815	none	344.36	0.428107907	-1.223953615	0.983299399	none
pcca-1	1001.4	602.44	661.15	303.64	226.99	324.09	332.43	458.01	441.09	754.9966667	284.9066667	0.377369736	-1.405949366	0.989375605	none	410.51	0.543730298	-0.879036873	0.971240359	none
mccc-1	621.64	281.54	301.17	256.87	159.38	180.85	160.37	143.45	134.67	401.45	199.0333333	0.495798668	-1.012173699	0.924581851	none	146.1633333	0.364104352	-1.457576108	0.95899825	none
pod-2	318.24	264.89	313.64	111.95	104.18	130.21	180.41	98.515	148.33	298.9233333	115.4466667	0.386228814	-1.372472298	0.999695594	none	142.4183333	0.476455174	-1.069587607	0.997037328	none
myo-3	167.61	118.07	58.808	46.773	41.397	27.489	8.3525	13.827	11.71	114.8293333	38.553	0.335799581	-1.574327665	0.96224499	none	11.2965	0.098454943	-3.344392553	0.984860181	none
ketn-1	167.61	102.93	40.987	39.872	57.956	13.021	0	3.4567	3.9035	103.8423333	36.94966667	0.355886724	-1.49050998	0.92003482	none	2.4534	0.023720218	-5.397738913	0.974885079	none
unc-54	80.622	101.42	103.36	69.776	68.995	98.383	66.82	93.33	64.407	95.134	79.05133333	0.830964993	-0.267140394	0.872706129	none	74.85233333	0.78683189	-0.345872664	0.919863903	none
act-1	80.622	40.869	71.283	34.505	22.768	30.383	11.694	22.468	39.035	64.258	29.21866667	0.454793469	-1.136716558	0.975761695	none	24.399	0.379800212	-1.396687386	0.974800494	none
eft-3	78.5	39.355	73.065	92.012	36.567	69.447	60.138	74.318	74.166	63.64	66.00866667	1.03721393	0.052713488	0.456205875	none	69.54066667	1.092704897	0.127903829	0.338038927	none
F02A9.10	59.405	28.76	17.821	23.77	17.249	11.574	16.705	5.185	13.662	35.32866667	17.531	0.496368473	-1.010516611	0.879577421	none	11.85066667	0.335628584	-1.575062504	0.928398728	none
unc-89	59.405	66.601	16.039	10.735	14.489	5.7872	0	1.7283	0	47.34833333	10.33706667	0.218484603	-2.19439648	0.959181983	none	0.5761	0.012375858	-6.336327662	0.979219055	none
nmy-2	55.162	40.869	30.295	32.971	35.187	14.468	0	6.9133	1.9517	42.10866667	27.542	0.654151762	-0.612302718	0.895268085	none	2.955	0.07039634	-3.828355756	0.996797603	none
ahcy-1	55.162	37.842	24.949	26.837	14.489	33.277	6.682	12.098	11.71	39.31766667	24.86766667	0.632574184	-0.660693415	0.882526054	none	10.16333333	0.258681335	-1.950752131	0.984555896	none
act-5	50.919	25.732	35.641	19.936	13.109	13.021	10.023	17.283	23.421	37.43066667	15.35533333	0.410391553	-1.284927059	0.977404923	none	16.909	0.451888321	-1.145961823	0.965770917	none
rack-1	40.311	72.656	40.987	19.936	42.777	20.255	38.422	20.74	21.469	51.318	27.656	0.539004052	-0.891631975	0.927666813	none	26.877	0.523827151	-0.932837256	0.942879522	none
ant-1.1	38.189	27.246	35.641	25.303	15.179	26.043	28.399	29.382	35.131	33.692	22.175	0.658269539	-0.603249656	0.962438625	none	30.97066667	0.919253061	-0.121466019	0.737313586	none
vit-6	33.946	62.06	71.283	79.744	91.763	89.702	113.59	100.24	81.973	55.763	87.06966667	1.561322982	0.64276901	0.028572133	none	98.601	1.768077744	0.822181713	2.09E-02	none
hsp-1	33.946	39.355	57.026	54.441	43.467	68	66.82	107.16	83.924	43.44233333	55.30266667	1.272950436	0.348176247	0.14947445	none	85.968	1.978673949	0.984533901	1.77E-02	none
rps-3	33.946	22.705	28.513	19.936	12.419	24.596	16.705	20.74	31.228	28.388	18.98366667	0.668838181	-0.580270888	0.938940384	none	22.891	0.80643003	-0.310378731	0.816477641	none
rpl-5	29.703	42.383	39.205	16.102	28.978	23.149	21.717	20.74	15.614	37.097	22.743	0.613172717	-0.70563459	0.972814159	none	19.357	0.521923087	-0.938090874	0.992988772	none
atp-1	29.703	27.246	44.552	18.402	21.388	24.596	16.705	36.295	44.89	33.83366667	21.462	0.634446622	-0.656429304	0.952241301	none	32.63	0.964434508	-0.052244823	0.545276844	none
vit-5	27.581	48.437	65.936	69.776	74.514	54.979	81.855	58.763	52.697	47.318	66.423	1.403672245	0.489206108	0.101303383	none	64.43833333	1.361737942	0.445449093	0.147281267	none
vit-4	27.581	46.924	65.936	65.175	73.824	50.638	73.502	58.763	56.6	46.81366667	63.21233333	1.350221754	0.433196368	0.137461479	none	62.955	1.344725958	0.427312195	0.129498054	none
vit-3	27.581	46.924	67.718	65.942	66.925	53.532	78.514	57.035	48.793	47.40766667	62.133	1.310545296	0.390167218	0.149759791	none	61.44733333	1.296085144	0.374160497	0.195159306	none
rps-4	27.581	39.355	65.936	16.869	21.388	41.957	20.046	27.653	33.179	44.29066667	26.738	0.603783239	-0.727897387	0.865000169	none	26.95933333	0.608779401	-0.71600855	0.889463532	none
sca-1	21.216	15.137	16.039	16.102	11.729	11.574	18.376	19.012	15.614	17.464	13.135	0.752260501	-0.410695754	0.926802376	none	17.66733333	1.011636336	0.016690762	0.464799139	none
unc-15	21.216	22.705	1.7821	4.6006	3.4497	0	1.6705	1.7283	1.9517	15.23436667	2.683433333	0.176683846	-2.500757952	0.928911467	none	1.7835	0.117650017	-3.087426564	0.941646544	none
suca-1	19.095	16.65	19.603	9.968	8.2794	10.128	18.376	22.468	11.71	18.44933333	9.458466667	0.512936545	-0.963147732	0.999417941	none	17.518	0.949546751	-0.074689061	0.605195991	none
unc-52	19.095	34.814	21.385	8.4345	7.5894	8.6809	0	0	0	25.098	8.234933333	0.328378737	-1.606567381	0.986752926	none	0	0.000398279	-11.2939314	0.996554888	none
vit-2	16.973	57.519	64.154	74.377	66.235	49.191	81.855	79.503	60.504	46.21533333	63.26766667	1.368895844	0.453012679	0.179986632	none	73.954	1.600074995	0.678139525	8.12E-02	none
eef-2	16.973	22.705	26.731	26.07	17.939	17.362	30.069	24.197	17.566	22.13633333	20.457	0.924171044	-0.113768207	0.652266688	none	23.944	1.081623745	0.113198729	0.356870739	none
tsn-1	16.973	27.246	26.731	16.102	14.489	23.149	15.035	25.925	23.421	23.65	17.91333333	0.757537334	-0.400611103	0.87483938	none	21.46033333	0.907452804	-0.140105484	0.667505741	none
tbb-2	16.973	18.164	32.077	17.636	11.039	17.362	21.717	22.468	33.179	22.40466667	15.34566667	0.685072274	-0.545671897	0.872927136	none	25.788	1.150942835	0.20281618	0.304344859	none
unc-87	16.973	16.65	0	11.502	15.869	1.4468	0	0	0	11.20766667	9.605933333	0.857213324	-0.22227382	0.584343444	none	0	0.000891451	-10.1315569	0.941923386	none
pccb-1	16.973	18.164	26.731	8.4345	8.2794	7.234	15.035	13.827	21.469	20.62266667	7.982633333	0.387377621	-1.368187483	0.992463477	none	16.777	0.813612718	-0.297585865	0.811020029	none
atp-2	16.973	16.65	5.3462	9.968	6.2095	5.7872	11.694	6.9133	15.614	12.98973333	7.321566667	0.563978235	-0.826288606	0.883017873	none	11.4071	0.878256477	-0.187285784	0.626550763	none
daf-21	14.851	18.164	23.167	19.169	24.838	24.596	50.115	50.122	44.89	18.72733333	22.86766667	1.220967053	0.288024271	0.122707403	none	48.37566667	2.582313385	1.368664094	2.87E-04	none
dbt-1	14.851	19.678	17.821	8.4345	6.2095	7.234	1.6705	8.6417	3.9035	17.45	7.292666667	0.418251241	-1.257558274	0.998612087	none	4.738566667	0.271968309	-1.878489546	0.996520711	none
gpd-3	14.851	9.082	10.692	7.6677	5.5196	5.7872	1.6705	5.185	3.9035	11.54166667	6.324833333	0.548391286	-0.866722449	0.976201634	none	3.586333333	0.311325927	-1.683502366	0.991754826	none
vgln-1	12.73	24.219	26.731	23.77	24.148	26.043	5.0115	19.012	7.8069	21.22666667	24.65366667	1.161371841	0.21582996	0.238224688	none	10.61013333	0.500084759	-0.999755458	0.922341958	none
myo-2	12.73	21.191	12.474	15.335	7.5894	10.128	10.023	17.283	5.8552	15.465	11.01746667	0.712598815	-0.48883801	0.854409616	none	11.05373333	0.71494238	-0.48410112	0.813649953	none
tufm-1	12.73	13.623	14.257	12.268	7.5894	11.574	11.694	13.827	9.7587	13.53666667	10.47713333	0.774148622	-0.369317531	0.942484041	none	11.7599	0.868841043	-0.202835838	0.885018169	none
abcf-2	12.73	7.5683	16.039	9.968	7.5894	8.6809	13.364	8.6417	11.71	12.11243333	8.7461	0.722305478	-0.469318984	0.870677877	none	11.23856667	0.927913263	-0.10793814	0.613689264	none
ucr-2.1	12.73	13.623	7.1283	5.3674	6.2095	5.7872	1.6705	5.185	3.9035	11.16043333	5.788033333	0.519051783	-0.946049621	0.970740762	none	3.586333333	0.321951103	-1.635086502	0.98539446	none
ifb-2	12.73	4.541	1.7821	8.4345	0.68995	1.4468	0	0	0	6.351033333	3.52375	0.55553081	-0.848061169	0.735384417	none	0	0.001572072	-9.313117336	0.937231279	none
Y43F4B.5	12.73	4.541	5.3462	3.8338	3.4497	1.4468	1.6705	1.7283	0	7.539066667	2.9101	0.38681603	-1.370280511	0.918665972	none	1.132933333	0.151400615	-2.723557033	0.962910864	none
rps-8	10.608	33.301	35.641	8.4345	28.978	36.17	23.387	36.295	35.131	26.51666667	24.5275	0.925012566	-0.112455131	0.564334752	none	31.60433333	1.191794421	0.253135399	0.300735241	none
hsp-3	10.608	19.678	24.949	12.268	15.869	20.255	13.364	24.197	25.373	18.41166667	16.13066667	0.876178413	-0.190703424	0.670854661	none	20.978	1.139310594	0.188161103	0.337141803	none
tba-2	10.608	22.705	39.205	10.735	10.349	23.149	13.364	19.012	23.421	24.17266667	14.74433333	0.610120196	-0.712834607	0.816153265	none	18.599	0.769518112	-0.377972811	0.719891843	none
rps-1	10.608	15.137	21.385	12.268	11.729	13.021	16.705	20.74	17.566	15.71	12.33933333	0.785581001	-0.348168056	0.827796605	none	18.337	1.167111959	0.222942963	0.238783864	none
pyr-1	10.608	18.164	35.641	9.968	11.729	5.7872	13.364	6.9133	7.8069	21.471	9.1614	0.426954052	-1.227847275	0.90924691	none	9.3614	0.436264606	-1.196724662	0.904943917	none
W08E12.7	10.608	12.109	10.692	10.735	9.6593	5.7872	10.023	1.7283	7.8069	11.13633333	8.727166667	0.783860163	-0.351331787	0.899074502	none	6.5194	0.585789049	-0.771546872	0.929151534	none
myo-1	10.608	16.65	7.1283	9.2012	6.2095	5.7872	8.3525	6.9133	0	11.4621	7.065966667	0.616797855	-0.697130348	0.892783695	none	5.0886	0.444434759	-1.169956441	0.915923639	none
sucl-1	10.608	3.0273	5.3462	5.3674	2.7598	4.3404	1.6705	5.185	5.8552	6.327166667	4.155866667	0.657370539	-0.605221294	0.794523423	none	4.2369	0.670157536	-0.57742782	0.76747193	none
lgc-34	10.608	12.109	5.3462	3.8338	5.5196	1.4468	1.6705	3.4567	0	9.3544	3.600066667	0.385509661	-1.375161081	0.964072444	none	1.709066667	0.183574673	-2.445561066	0.985750214	none
ifc-2	10.608	1.5137	1.7821	3.0671	0.68995	0	0	0	0	4.6346	1.25235	0.271788744	-1.879442387	0.829742403	none	0	0.002153038	-8.859410545	0.902104307	none
fln-1	8.4865	13.623	3.5641	16.869	14.489	7.234	11.694	12.098	1.9517	8.557866667	12.864	1.502591077	0.58745244	0.176550463	none	8.581233333	1.002727244	0.003929226	0.498012347	none
eat-6	8.4865	18.164	5.3462	13.035	13.109	10.128	20.046	17.283	13.662	10.66556667	12.09066667	1.133491743	0.180773881	0.369201179	none	16.997	1.593077026	0.671816024	0.106456283	none
cgh-1	8.4865	7.5683	16.039	13.802	6.2095	11.574	13.364	13.827	13.662	10.69793333	10.5285	0.984176841	-0.023010527	0.518123213	none	13.61766667	1.272670108	0.347858503	0.169158491	none
ola-1	8.4865	12.109	5.3462	12.268	7.5894	8.6809	10.023	10.37	11.71	8.647233333	9.512766667	1.099978053	0.137474739	0.368894447	none	10.701	1.237231294	0.30711523	0.183442073	none
acdh-1	8.4865	10.596	16.039	7.6677	6.2095	11.574	15.035	8.6417	7.8069	11.70716667	8.483733333	0.724896519	-0.464153033	0.846020972	none	10.49453333	0.896507973	-0.157611682	0.637792536	none
gpd-1	8.4865	9.082	14.257	10.735	6.8995	7.234	8.3525	5.185	7.8069	10.6085	8.2895	0.781607572	-0.355483652	0.823866066	none	7.1148	0.670979894	-0.575658559	0.916091029	none
dhs-28	8.4865	12.109	8.9103	8.4345	6.2095	8.6809	5.0115	15.555	7.8069	9.835266667	7.774966667	0.790731925	-0.338739421	0.894127359	none	9.4578	0.961660087	-0.056401053	0.542086267	none
fars-1	8.4865	4.541	8.9103	6.9009	8.2794	5.7872	0	6.9133	5.8552	7.3126	6.989166667	0.955830807	-0.065172828	0.576730062	none	4.256166667	0.582602719	-0.779415662	0.850702304	none
kin-19	8.4865	3.0273	10.692	6.1342	4.1397	7.234	5.0115	3.4567	7.8069	7.401933333	5.835966667	0.78872359	-0.342408302	0.721145564	none	5.425033333	0.733281465	-0.447561022	0.754559264	none
aco-2	8.4865	12.109	8.9103	4.6006	5.5196	2.8936	10.023	6.9133	7.8069	9.835266667	4.337933333	0.441626772	-1.179100463	0.991859943	none	8.247733333	0.838751617	-0.253684453	0.829486636	none
dsc-4	8.4865	4.541	3.5641	7.6677	1.3799	2.8936	10.023	6.9133	5.8552	5.530533333	3.9804	0.720219473	-0.473491487	0.721705561	none	7.597166667	1.373002599	0.457334356	0.175219282	none
mdh-2	8.4865	4.541	3.5641	4.6006	3.4497	2.8936	1.6705	5.185	1.9517	5.530533333	3.647966667	0.660219233	-0.598982929	0.849495712	none	2.935733333	0.531669635	-0.911398023	0.88015324	none
gdh-1	8.4865	7.5683	5.3462	1.5335	4.1397	2.8936	5.0115	3.4567	3.9035	7.133666667	2.8556	0.401138538	-1.317827521	0.988320095	none	4.1239	0.578680416	-0.789161274	0.977777858	none
sams-1	8.4865	3.0273	7.1283	5.3674	1.3799	1.4468	8.3525	1.7283	1.9517	6.214033333	2.731366667	0.440448584	-1.182954481	0.913330887	none	4.010833333	0.64601732	-0.63035525	0.768161012	none
let-805	8.4865	6.0547	0	6.1342	0.68995	0	0	0	0	4.847066667	2.274716667	0.470390222	-1.088070024	0.767854939	none	0	0.002058856	-8.923941478	0.936439877	none
rpl-3	6.3649	28.76	28.513	19.169	22.768	21.702	35.081	24.197	25.373	21.21263333	21.213	1.000017277	2.49E-05	0.499981668	none	28.217	1.330042298	0.411472127	0.2202123	none
ears-1	6.3649	21.191	17.821	16.869	17.249	10.128	15.035	8.6417	5.8552	15.12563333	14.74866667	0.975094094	-0.036386654	0.527970417	none	9.843966667	0.651044225	-0.619172548	0.814514702	none
eef-1G	6.3649	7.5683	5.3462	10.735	16.559	11.574	8.3525	6.9133	5.8552	6.426466667	12.956	2.014459279	1.010392643	0.01380311	none	7.040333333	1.095373238	0.131422538	0.280130225	none
ucr-1	6.3649	18.164	23.167	9.968	11.729	14.468	16.705	15.555	25.373	15.89863333	12.055	0.758393241	-0.398981987	0.751528498	none	19.211	1.208211893	0.272873493	0.301233772	none
ldp-1	6.3649	6.0547	10.692	6.9009	8.9693	11.574	8.3525	12.098	5.8552	7.703866667	9.148066667	1.187221281	0.247588858	0.256774305	none	8.768566667	1.138024164	0.186531191	0.33711409	none
copa-1	6.3649	4.541	8.9103	6.1342	11.039	10.128	6.682	10.37	17.566	6.6054	9.1004	1.377150286	0.461686007	0.136852918	none	11.53933333	1.745825397	0.80390928	0.112283039	none
T23E7.2	6.3649	18.164	23.167	4.6006	7.5894	14.468	0	12.098	7.8069	15.89863333	8.886	0.559193226	-0.83858121	0.854316312	none	6.634966667	0.417695633	-1.259476035	0.897923817	none
Y69A2AR.18	6.3649	7.5683	17.821	6.1342	5.5196	14.468	11.694	10.37	13.662	10.58473333	8.707266667	0.822792457	-0.281399528	0.646740754	none	11.90866667	1.124961459	0.169875576	0.371212528	none
F01G4.6	6.3649	13.623	19.603	6.1342	6.8995	10.128	11.694	19.012	11.71	13.19696667	7.720566667	0.58534006	-0.772653075	0.877695701	none	14.13866667	1.071303277	0.099366953	0.422860014	none
acs-4	6.3649	6.0547	10.692	8.4345	6.2095	7.234	11.694	12.098	9.7587	7.703866667	7.292666667	0.946693401	-0.07903083	0.593422961	none	11.18356667	1.451096726	0.537143689	5.22E-02	none
hsp-6	6.3649	13.623	10.692	9.968	4.1397	7.234	0	1.7283	0	10.22663333	7.1139	0.695922162	-0.523002144	0.843580686	none	0.5761	0.057255152	-4.126450666	0.994226137	none
enpl-1	6.3649	0	7.1283	6.1342	6.8995	7.234	11.694	10.37	11.71	4.497733333	6.7559	1.500953916	0.585879683	0.189294675	none	11.258	2.499704212	1.321757392	2.13E-02	none
F46H5.3	6.3649	6.0547	7.1283	6.9009	5.5196	7.234	15.035	13.827	15.614	6.515966667	6.5515	1.005444915	0.007834043	0.478319244	none	14.82533333	2.273277522	1.184773819	8.71E-05	none
pck-2	6.3649	7.5683	3.5641	9.968	4.8296	2.8936	6.682	12.098	7.8069	5.832433333	5.897066667	1.011062742	0.015872527	0.489991186	none	8.8623	1.518596703	0.602738781	0.105122181	none
prmt-1	6.3649	4.541	0	6.1342	4.8296	4.3404	11.694	5.185	3.9035	3.6353	5.1014	1.40218912	0.487680946	0.248700795	none	6.9275	1.903135544	0.928378316	0.171662352	none
nmt-1	6.3649	4.541	1.7821	4.6006	7.5894	2.8936	6.682	1.7283	5.8552	4.229333333	5.027866667	1.18836295	0.248975532	0.34886264	none	4.755166667	1.124036798	0.168689267	0.40420897	none
rps-14	6.3649	16.65	14.257	3.8338	4.8296	5.7872	8.3525	13.827	9.7587	12.42396667	4.816866667	0.388200065	-1.365127736	0.963174546	none	10.64606667	0.857012645	-0.222611603	0.680238831	none
tkt-1	6.3649	4.541	3.5641	6.1342	4.8296	2.8936	6.682	1.7283	1.9517	4.823333333	4.619133333	0.957751724	-0.062276377	0.560973271	none	3.454	0.716689655	-0.480579564	0.754072874	none
par-5	6.3649	10.596	8.9103	2.3003	5.5196	5.7872	13.364	12.098	11.71	8.623733333	4.5357	0.526504563	-0.925482059	0.965053918	none	12.39066667	1.436304109	0.522361244	2.35E-02	none
gcst-1	6.3649	4.541	14.257	3.8338	2.7598	5.7872	3.341	6.9133	1.9517	8.387633333	4.126933333	0.49263086	-1.021421088	0.878696855	none	4.068666667	0.485692397	-1.041885191	0.867946501	none
rps-27	6.3649	6.0547	7.1283	1.5335	2.7598	7.234	6.682	6.9133	11.71	6.515966667	3.842433333	0.590323783	-0.760421627	0.898162901	none	8.4351	1.294076484	0.371922888	0.157206565	none
unc-22	6.3649	15.137	3.5641	5.3674	4.8296	0	5.0115	0	1.9517	8.355333333	3.399	0.407515142	-1.295074429	0.864653861	none	2.321066667	0.278657953	-1.843432763	0.907239528	none
acdh-10	6.3649	4.541	1.7821	3.8338	3.4497	2.8936	10.023	5.185	3.9035	4.229333333	3.392366667	0.802571159	-0.317298782	0.714248119	none	6.3705	1.505071552	0.589832075	0.201407902	none
fbp-1	6.3649	6.0547	1.7821	3.8338	3.4497	1.4468	5.0115	1.7283	1.9517	4.7339	2.9101	0.615548388	-0.700055823	0.834043173	none	2.897166667	0.61282208	-0.706459816	0.815154809	none
lam-1	6.3649	9.082	3.5641	2.3003	2.7598	1.4468	0	0	0	6.337	2.168966667	0.343306549	-1.542430716	0.968126595	none	0	0.001575548	-9.309931032	0.991786935	none
lam-2	6.3649	16.65	5.3462	0.76677	3.4497	1.4468	0	0	0	9.4537	1.887756667	0.200530096	-2.318109321	0.944872319	none	0	0.001056669	-9.886260531	0.970558537	none
clik-1	6.3649	1.5137	0	0.76677	0	1.4468	0	1.7283	0	2.6262	0.737856667	0.283687378	-1.817626131	0.804543644	none	0.5761	0.222327593	-2.169241085	0.817896662	none
mec-12	6.3649	0	7.1283	0	0	0	0	0	0	4.497733333	0	0.00221841	-8.816258361	0.941305927	none	0	0.00221841	-8.816258361	0.941305927	none
rpl-6	4.2432	31.787	49.898	7.6677	15.179	44.851	13.364	25.925	19.517	28.64273333	22.5659	0.787914358	-0.343889269	0.627289169	none	19.602	0.68447222	-0.546936105	0.726487881	none
glp-4	4.2432	15.137	8.9103	17.636	13.109	8.6809	26.728	1.7283	13.662	9.430166667	13.14196667	1.393192211	0.478394312	0.207166784	none	14.03943333	1.488261154	0.573627706	0.294971199	none
rpl-20	4.2432	24.219	28.513	4.6006	15.869	18.809	16.705	10.37	9.7587	18.99173333	13.09286667	0.689561654	-0.536248545	0.733846923	none	12.2779	0.646672584	-0.628892646	0.781030897	none
laf-1	4.2432	7.5683	10.692	18.402	10.349	10.128	6.682	8.6417	7.8069	7.501166667	12.95966667	1.726717998	0.788032486	0.086613967	none	7.7102	1.027829676	0.039601212	0.459826639	none
pab-1	4.2432	4.541	16.039	15.335	9.6593	11.574	6.682	12.098	9.7587	8.2744	12.18943333	1.472578984	0.558345017	0.203330978	none	9.5129	1.149497851	0.201003769	0.391077445	none
rpl-2	4.2432	16.65	16.039	11.502	9.6593	13.021	6.682	5.185	7.8069	12.31073333	11.3941	0.925602372	-0.111535533	0.581939905	none	6.557966667	0.533082446	-0.907569418	0.88298277	none
nmy-1	4.2432	12.109	8.9103	7.6677	15.179	7.234	3.341	0	0	8.420833333	10.0269	1.19049916	0.251566602	0.332660143	none	1.113666667	0.133280617	-2.907461113	0.97739916	none
car-1	4.2432	4.541	8.9103	7.6677	10.349	11.574	1.6705	10.37	9.7587	5.898166667	9.863566667	1.671172671	0.740860805	0.052523879	none	7.2664	1.231583402	0.300514329	0.344749303	none
rps-6	4.2432	13.623	12.474	5.3674	9.6593	13.021	8.3525	10.37	11.71	10.1134	9.349233333	0.92451482	-0.113231648	0.576933589	none	10.14416667	1.003039163	0.004377937	0.496291204	none
rpl-24.1	4.2432	10.596	16.039	6.9009	8.9693	11.574	8.3525	5.185	15.614	10.29273333	9.148066667	0.888896798	-0.169912165	0.614744652	none	9.717166667	0.944134566	-0.082935595	0.546782715	none
vdac-1	4.2432	7.5683	7.1283	6.1342	11.729	8.6809	10.023	3.4567	1.9517	6.313266667	8.848033333	1.400863478	0.486316364	0.129072112	none	5.1438	0.815053401	-0.29503351	0.656996545	none
rps-11	4.2432	9.082	24.949	3.8338	4.8296	14.468	15.035	17.283	27.324	12.75806667	7.710466667	0.604669984	-0.72578013	0.741425799	none	19.88066667	1.557844832	0.639551542	0.192407282	none
pyk-1	4.2432	6.0547	8.9103	8.4345	6.8995	7.234	18.376	12.098	3.9035	6.402733333	7.522666667	1.174642118	0.232221274	0.239536093	none	11.45916667	1.788498924	0.83874925	0.157488073	none
qars-1	4.2432	6.0547	7.1283	10.735	6.2095	4.3404	6.682	5.185	0	5.808733333	7.094966667	1.2210504	0.288122751	0.284598797	none	3.955666667	0.681534355	-0.553141713	0.777193855	none
rps-7	4.2432	10.596	8.9103	3.0671	6.8995	10.128	10.023	6.9133	3.9035	7.9165	6.6982	0.846300385	-0.240758272	0.657641033	none	6.9466	0.877638302	-0.188301606	0.636252525	none
Y37E3.17	4.2432	12.109	7.1283	6.9009	5.5196	7.234	11.694	5.185	1.9517	7.826833333	6.5515	0.837264201	-0.256245154	0.691444442	none	6.2769	0.802224538	-0.317922	0.652663631	none
pdi-3	4.2432	15.137	3.5641	6.1342	6.8995	4.3404	5.0115	1.7283	5.8552	7.6481	5.791366667	0.757546476	-0.400593694	0.673595836	none	4.198333333	0.54952708	-0.863737517	0.783837485	none
rpl-23	4.2432	10.596	16.039	3.8338	4.8296	8.6809	10.023	8.6417	11.71	10.29273333	5.781433333	0.562125908	-0.831034785	0.854289893	none	10.1249	0.983709825	-0.023695284	0.517860853	none
tag-18	4.2432	7.5683	10.692	3.0671	5.5196	8.6809	5.0115	5.185	1.9517	7.501166667	5.755866667	0.767639293	-0.381499535	0.74050193	none	4.0494	0.540448665	-0.887770505	0.90917131	none
sec-61.a	4.2432	7.5683	5.3462	6.1342	6.2095	4.3404	6.682	5.185	7.8069	5.719233333	5.561366667	0.972445412	-0.040310829	0.551146694	none	6.557966667	1.146395387	0.19710471	0.267641854	none
nol-56	4.2432	6.0547	3.5641	8.4345	4.8296	2.8936	11.694	6.9133	9.7587	4.620666667	5.3859	1.165253383	0.220643702	0.34515756	none	9.455333333	2.044054132	1.031433403	1.86E-02	none
idh-1	4.2432	12.109	7.1283	3.8338	7.5894	4.3404	10.023	8.6417	7.8069	7.826833333	5.254533333	0.671767933	-0.573965164	0.812314814	none	8.823866667	1.127224006	0.172774242	0.348780526	none
tars-1	4.2432	4.541	3.5641	6.1342	4.8296	4.3404	16.705	5.185	7.8069	4.1161	5.1014	1.238796927	0.308939709	0.090333751	none	9.898966667	2.401533328	1.26395583	8.68E-02	none
nra-2	4.2432	9.082	3.5641	4.6006	6.2095	4.3404	6.682	1.7283	0	5.629766667	5.050166667	0.897229791	-0.156450572	0.616174658	none	2.803433333	0.498856336	-1.003303697	0.826784226	none
pod-1	4.2432	3.0273	7.1283	9.968	4.1397	0	3.341	1.7283	1.9517	4.7996	4.702566667	0.979825072	-0.029403887	0.511598659	none	2.340333333	0.488675427	-1.033051534	0.932421166	none
fkb-6	4.2432	0	1.7821	5.3674	2.7598	5.7872	18.376	22.468	19.517	2.008433333	4.638133333	2.302842138	1.203415517	0.082760721	none	20.12033333	9.973246577	3.31806322	2.36E-04	up
art-1	4.2432	6.0547	8.9103	3.0671	4.8296	5.7872	5.0115	6.9133	1.9517	6.402733333	4.5613	0.712847356	-0.488334914	0.846397657	none	4.6255	0.722858687	-0.468214455	0.789555177	none
hrp-2	4.2432	1.5137	3.5641	7.6677	2.7598	2.8936	3.341	3.4567	0	3.107	4.440366667	1.427772431	0.51376605	0.251171267	none	2.2659	0.730157202	-0.453720986	0.709920058	none
T05H10.6	4.2432	4.541	7.1283	4.6006	4.1397	4.3404	0	1.7283	0	5.304166667	4.360233333	0.822374157	-0.282133166	0.817219094	none	0.5761	0.110290105	-3.180624733	0.99401108	none
acer-1	4.2432	1.5137	5.3462	3.0671	4.1397	5.7872	1.6705	5.185	1.9517	3.701033333	4.331333333	1.169844877	0.226317239	0.336522036	none	2.935733333	0.793777115	-0.333194125	0.671031689	none
erfa-1	4.2432	3.0273	1.7821	3.0671	4.8296	4.3404	6.682	3.4567	1.9517	3.017533333	4.079033333	1.350615463	0.433616979	0.147939863	none	4.030133333	1.3344637	0.416260062	0.276528008	none
ran-3	4.2432	1.5137	3.5641	5.3674	2.7598	2.8936	0	1.7283	5.8552	3.107	3.6736	1.18177735	0.240958254	0.328059636	none	2.527833333	0.814190996	-0.296560829	0.610974227	none
rpl-14	4.2432	4.541	5.3462	2.3003	3.4497	2.8936	5.0115	5.185	5.8552	4.710133333	2.8812	0.61252507	-0.707159202	0.991311616	none	5.350566667	1.135681195	0.183557903	0.100117923	none
ucr-2.3	4.2432	4.541	1.7821	2.3003	4.8296	1.4468	1.6705	1.7283	5.8552	3.5221	2.8589	0.812236347	-0.300028507	0.676683407	none	3.084666667	0.876154884	-0.190742167	0.59867567	none
R13H4.2	4.2432	9.082	1.7821	3.0671	3.4497	1.4468	6.682	3.4567	3.9035	5.035766667	2.654533333	0.528073038	-0.921190611	0.827081871	none	4.680733333	0.929637386	-0.105260006	0.555921203	none
erm-1	4.2432	4.541	1.7821	5.3674	2.0698	0	6.682	1.7283	1.9517	3.5221	2.479066667	0.70469881	-0.504921317	0.704240144	none	3.454	0.980719685	-0.028087259	0.513900076	none
slc-25a10	4.2432	3.0273	1.7821	3.0671	2.7598	1.4468	3.341	3.4567	0	3.017533333	2.424566667	0.804141986	-0.314477837	0.734212158	none	2.2659	0.751734085	-0.411705675	0.697905595	none
trap-1	4.2432	9.082	0	2.3003	3.4497	1.4468	0	0	1.9517	4.441733333	2.398933333	0.541122559	-0.885972707	0.755273228	none	0.650566667	0.14838415	-2.7525911	0.883299943	none
acdh-7	4.2432	6.0547	0	1.5335	4.1397	1.4468	3.341	1.7283	1.9517	3.432633333	2.373333333	0.692299499	-0.53053179	0.687809101	none	2.340333333	0.682713814	-0.550647151	0.705346572	none
eif-3.G	4.2432	3.0273	3.5641	3.0671	2.0698	1.4468	1.6705	0	1.9517	3.611533333	2.194566667	0.608738472	-0.716105549	0.963118815	none	1.2074	0.336155956	-1.572797383	0.986582263	none
imph-1	4.2432	0	1.7821	2.3003	2.7598	1.4468	0	3.4567	0	2.008433333	2.168966667	1.079533632	0.11040819	0.453442662	none	1.152233333	0.575809621	-0.796336199	0.680902462	none
lys-7	4.2432	0	0	1.5335	2.0698	2.8936	0	0	0	1.4144	2.165633333	1.527403351	0.611081094	0.317969218	none	0	0.0070205	-7.154210531	0.813049517	none
aass-1	4.2432	1.5137	0	3.0671	1.3799	1.4468	0	6.9133	0	1.918966667	1.9646	1.02365688	0.033732219	0.487406971	none	2.304433333	1.199830652	0.262830794	0.445025885	none
cts-1	4.2432	1.5137	1.7821	3.0671	1.3799	1.4468	1.6705	3.4567	1.9517	2.513	1.9646	0.782639715	-0.353579774	0.688862772	none	2.359633333	0.939212578	-0.090476366	0.555555554	none
lys-1	4.2432	1.5137	0	0.76677	4.8296	0	0	0	0	1.918966667	1.865456667	0.972259759	-0.040586284	0.510309816	none	0	0.005184123	-7.591684403	0.901454355	none
C46G7.2	4.2432	6.0547	1.7821	0.76677	2.0698	0	0	0	0	4.026666667	0.945523333	0.236710983	-2.078801451	0.955516084	none	0	0.002477291	-8.657020649	0.984344722	none
his-1	4.2432	1.5137	1.7821	0.76677	1.3799	0	0	0	0	2.513	0.715556667	0.287576959	-1.797980007	0.933388552	none	0	0.003963535	-7.978996396	0.977791928	none
hpo-34	4.2432	0	1.7821	0.76677	0	0	0	0	0	2.008433333	0.25559	0.13158225	-2.925963205	0.882274848	none	0	0.004954338	-7.657092127	0.911066435	none
erfa-3	2.1216	4.541	0	30.671	24.838	57.872	65.15	57.035	83.924	2.220866667	37.79366667	16.94573111	4.082849977	0.012839356	up	68.703	30.80103398	4.944906877	5.92E-04	up
chc-1	2.1216	9.082	12.474	14.569	18.629	11.574	28.399	12.098	17.566	7.892533333	14.924	1.889773743	0.918213516	0.063908853	none	19.35433333	2.450395654	1.293014713	5.68E-02	none
C28H8.3	2.1216	4.541	5.3462	14.569	15.179	5.7872	15.035	6.9133	9.7587	4.002933333	11.84506667	2.954214706	1.562774682	0.03476357	none	10.569	2.636226202	1.398474166	3.15E-02	none
fib-1	2.1216	6.0547	10.692	13.802	6.8995	10.128	5.0115	1.7283	5.8552	6.289433333	10.2765	1.632924655	0.707458224	0.139079343	none	4.198333333	0.668049507	-0.581973075	0.753230796	none
pygl-1	2.1216	4.541	3.5641	9.968	7.5894	10.128	13.364	10.37	11.71	3.4089	9.228466667	2.702175164	1.434121198	0.002873246	none	11.81466667	3.458617294	1.790195384	8.30E-04	none
rpl-7A	2.1216	10.596	7.1283	4.6006	9.6593	13.021	10.023	12.098	11.71	6.6153	9.093633333	1.374071111	0.458456669	0.257262907	none	11.277	1.703620968	0.768604392	7.02E-02	none
gtbp-1	2.1216	1.5137	0	9.2012	9.6593	7.234	0	3.4567	5.8552	1.211766667	8.698166667	7.127520258	2.833400235	0.000774591	none	3.103966667	2.548740894	1.349784716	0.177743154	none
spd-5	2.1216	0	1.7821	9.968	9.6593	5.7872	0	3.4567	5.8552	1.301233333	8.4715	6.468337697	2.693395001	0.004360659	none	3.103966667	2.374837939	1.247829066	0.18927367	none
uba-1	2.1216	1.5137	3.5641	8.4345	9.6593	7.234	11.694	24.197	7.8069	2.3998	8.4426	3.507593991	1.810481764	0.001431422	none	14.56596667	6.048620909	2.596606244	3.55E-02	none
rpl-7	2.1216	15.137	17.821	4.6006	4.8296	14.468	15.035	15.555	11.71	11.6932	7.966066667	0.681528699	-0.553153686	0.721055015	none	14.1	1.205653155	0.269814929	0.327562581	none
rpl-17	2.1216	6.0547	8.9103	2.3003	6.8995	11.574	6.682	12.098	5.8552	5.695533333	6.9246	1.215416613	0.281450917	0.365101117	none	8.211733333	1.441010481	0.527080829	0.207981834	none
ribo-1	2.1216	7.5683	8.9103	3.0671	10.349	7.234	5.0115	1.7283	0	6.200066667	6.883366667	1.110031025	0.1506	0.41436448	none	2.2466	0.363377742	-1.460458044	0.902474112	none
rps-22	2.1216	10.596	14.257	0.76677	8.2794	11.574	11.694	8.6417	11.71	8.991533333	6.87339	0.76469083	-0.38705152	0.658764971	none	10.6819	1.187786525	0.248275571	0.337191236	none
kars-1	2.1216	13.623	7.1283	10.735	5.5196	4.3404	13.364	5.185	5.8552	7.6243	6.865	0.90054098	-0.151136167	0.573067751	none	8.134733333	1.066860529	0.093371584	0.454967868	none
vbh-1	2.1216	3.0273	1.7821	8.4345	6.8995	4.3404	5.0115	3.4567	5.8552	2.310333333	6.558133333	2.830685246	1.50115134	0.013682058	none	4.774466667	2.061973854	1.04402604	1.81E-02	none
snrp-200	2.1216	6.0547	1.7821	9.968	7.5894	1.4468	6.682	0	1.9517	3.319466667	6.334733333	1.905630531	0.930268433	0.17749079	none	2.8779	0.867376156	-0.20527031	0.568191062	none
K08E3.5	2.1216	6.0547	3.5641	9.2012	8.2794	1.4468	6.682	5.185	5.8552	3.913466667	6.309133333	1.61059947	0.687597764	0.21268801	none	5.9074	1.508207028	0.592834477	8.98E-02	none
cct-1	2.1216	6.0547	0	9.968	6.8995	1.4468	1.6705	5.185	7.8069	2.725433333	6.104766667	2.235392321	1.160528053	0.16560097	none	4.887466667	1.790380561	0.840266278	0.218906363	none
mars-1	2.1216	3.0273	7.1283	6.9009	5.5196	4.3404	3.341	3.4567	3.9035	4.0924	5.586966667	1.364315198	0.448176989	0.215574555	none	3.567066667	0.871944878	-0.197691161	0.624157912	none
mca-3	2.1216	3.0273	1.7821	7.6677	4.8296	2.8936	5.0115	5.185	7.8069	2.310333333	5.1303	2.215328257	1.147520487	0.060448174	none	6.001133333	2.59063353	1.373304947	9.76E-03	none
pqn-52	2.1216	12.109	14.257	4.6006	7.5894	2.8936	0	0	0	9.495866667	5.027866667	0.529974472	-0.916005226	0.837637004	none	0	0.001051982	-9.892674356	0.968000789	none
cct-6	2.1216	9.082	3.5641	8.4345	4.8296	1.4468	11.694	5.185	5.8552	4.922566667	4.903633333	0.996161566	-0.005548346	0.502425436	none	7.578066667	1.538360691	0.621393804	0.21030023	none
ddx-17	2.1216	4.541	7.1283	3.8338	4.8296	5.7872	1.6705	3.4567	3.9035	4.596966667	4.816866667	1.047732058	0.067269816	0.447077338	none	3.010233333	0.655579593	-0.609157148	0.811469497	none
ucr-2.2	2.1216	6.0547	3.5641	3.0671	8.2794	2.8936	5.0115	1.7283	1.9517	3.913466667	4.7467	1.212371712	0.277832096	0.356384481	none	2.897166667	0.740968871	-0.43251516	0.724559483	none
rps-2	2.1216	6.0547	10.692	3.0671	4.8296	5.7872	5.0115	8.6417	7.8069	6.289433333	4.5613	0.725668446	-0.462617555	0.728556122	none	7.153366667	1.137144611	0.185415734	0.38288403	none
ttn-1	2.1216	13.623	1.7821	0.76677	9.6593	2.8936	0	0	0	5.842233333	4.43989	0.760374672	-0.395217619	0.609285283	none	0	0.001708749	-9.192843482	0.896151669	none
copd-1	2.1216	3.0273	5.3462	3.8338	4.8296	4.3404	5.0115	3.4567	1.9517	3.498366667	4.3346	1.23835403	0.308423822	0.225517789	none	3.4733	0.992855175	-0.010344804	0.507204158	none
sars-1	2.1216	1.5137	7.1283	3.0671	4.1397	5.7872	5.0115	6.9133	5.8552	3.587866667	4.331333333	1.206640972	0.270996476	0.360984838	none	5.926666667	1.650051883	0.722511388	0.138728198	none
icd-2	2.1216	7.5683	8.9103	0	4.1397	8.6809	6.682	8.6417	7.8069	6.200066667	4.273533333	0.68977252	-0.535807441	0.707132714	none	7.7102	1.24317506	0.314029466	0.260759302	none
phb-1	2.1216	3.0273	3.5641	3.8338	4.1397	4.3404	1.6705	5.185	3.9035	2.904333333	4.104633333	1.411860917	0.497597975	0.027285619	none	3.586333333	1.234015784	0.303360848	0.286050071	none
rpl-4	2.1216	3.0273	3.5641	4.6006	6.2095	1.4468	5.0115	3.4567	0	2.904333333	4.085633333	1.405341416	0.490920664	0.23202059	none	2.822733333	0.972000458	-0.040971102	0.519862754	none
rps-23	2.1216	9.082	3.5641	3.0671	4.8296	4.3404	8.3525	1.7283	7.8069	4.922566667	4.079033333	0.828986937	-0.270578726	0.640440411	none	5.962566667	1.210843577	0.276012502	0.373193432	none
pmp-5	2.1216	9.082	3.5641	3.8338	6.8995	1.4468	11.694	8.6417	1.9517	4.922566667	4.060033333	0.825134987	-0.27729794	0.619708563	none	7.429133333	1.50816681	0.592796006	0.260891749	none
Y55F3AM.13	2.1216	4.541	0	3.8338	3.4497	4.3404	1.6705	0	1.9517	2.220866667	3.874633333	1.741311299	0.800174141	0.14187521	none	1.2074	0.545707199	-0.873801019	0.738949777	none
rps-0	2.1216	3.0273	7.1283	3.0671	4.1397	4.3404	1.6705	5.185	3.9035	4.0924	3.849066667	0.940685127	-0.0882162	0.557104298	none	3.586333333	0.876641316	-0.189941421	0.600948545	none
prp-8	2.1216	3.0273	3.5641	2.3003	4.8296	4.3404	10.023	3.4567	0	2.904333333	3.823433333	1.315372298	0.395471192	0.177997275	none	4.493233333	1.545201876	0.627795334	0.310476166	none
rpl-18	2.1216	3.0273	1.7821	1.5335	5.5196	4.3404	1.6705	5.185	3.9035	2.310333333	3.797833333	1.641071685	0.71463826	0.148123134	none	3.586333333	1.549920988	0.632194672	0.153757881	none
sec-23	2.1216	7.5683	1.7821	5.3674	4.1397	1.4468	5.0115	1.7283	1.9517	3.824	3.6513	0.95495566	-0.066494347	0.529354103	none	2.897166667	0.758259433	-0.399236554	0.655474038	none
rpl-34	2.1216	7.5683	7.1283	2.3003	4.1397	4.3404	5.0115	1.7283	5.8552	5.606066667	3.593466667	0.641635308	-0.640174562	0.829536259	none	4.198333333	0.749338208	-0.41631108	0.725539272	none
Y71H10B.1	2.1216	3.0273	1.7821	3.8338	2.0698	4.3404	3.341	5.185	1.9517	2.310333333	3.414666667	1.475937365	0.561631499	0.115398206	none	3.492566667	1.509510128	0.594080436	0.152861385	none
abcf-3	2.1216	0	0	4.6006	4.1397	1.4468	8.3525	5.185	7.8069	0.7072	3.3957	4.748605689	2.247503964	0.045335818	none	7.1148	9.934188511	3.312402124	3.02E-03	up
rpt-3	2.1216	1.5137	3.5641	1.5335	4.1397	4.3404	5.0115	1.7283	0	2.3998	3.337866667	1.389271585	0.474328656	0.21889081	none	2.2466	0.936426259	-0.094762704	0.53605043	none
ldh-1	2.1216	6.0547	5.3462	3.8338	2.7598	2.8936	5.0115	3.4567	0	4.5075	3.1624	0.702246818	-0.509949913	0.827633766	none	2.822733333	0.627057738	-0.673329805	0.785924936	none
pdhb-1	2.1216	4.541	3.5641	3.8338	2.7598	2.8936	1.6705	3.4567	1.9517	3.4089	3.1624	0.927900787	-0.107957537	0.616143473	none	2.359633333	0.69309817	-0.528868386	0.846911229	none
idhb-1	2.1216	1.5137	5.3462	3.0671	3.4497	2.8936	1.6705	6.9133	1.9517	2.993833333	3.1368	1.04759474	0.067080721	0.45547279	none	3.511833333	1.172446319	0.229521869	0.407661422	none
ran-1	2.1216	3.0273	7.1283	2.3003	2.7598	4.3404	3.341	5.185	3.9035	4.0924	3.1335	0.766258775	-0.384096404	0.702813689	none	4.143166667	1.01237487	0.017743601	0.488352129	none
B0303.3	2.1216	3.0273	10.692	2.3003	2.7598	4.3404	0	0	0	5.2803	3.1335	0.594200707	-0.750977773	0.757893297	none	0	0.001890252	-9.047205726	0.93798199	none
asp-1	2.1216	1.5137	3.5641	2.3003	4.1397	2.8936	1.6705	1.7283	1.9517	2.3998	3.1112	1.295211221	0.373187389	0.215878436	none	1.7835	0.744252635	-0.42613567	0.813838162	none
rps-15	2.1216	6.0547	1.7821	1.5335	3.4497	4.3404	5.0115	0	0	3.319466667	3.107866667	0.936446278	-0.094731863	0.549358866	none	1.6705	0.504735493	-0.986400554	0.756011539	none
goa-1	2.1216	1.5137	1.7821	0.76677	2.7598	5.7872	6.682	5.185	3.9035	1.8058	3.10459	1.715271506	0.778436955	0.213434998	none	5.256833333	2.900558064	1.5363305	6.86E-03	none
dif-1	2.1216	1.5137	1.7821	3.8338	2.0698	2.8936	3.341	0	1.9517	1.8058	2.9324	1.62044278	0.696388078	0.052426556	none	1.764233333	0.977108345	-0.033409553	0.515821558	none
sucl-2	2.1216	1.5137	1.7821	3.8338	2.0698	2.8936	0	0	0	1.8058	2.9324	1.62044278	0.696388078	0.052426556	none	0	0.005507214	-7.504461497	0.999746265	none
idha-1	2.1216	4.541	5.3462	3.0671	4.1397	1.4468	8.3525	1.7283	3.9035	4.002933333	2.884533333	0.721301126	-0.471326418	0.78999515	none	4.661433333	1.164094428	0.21920809	0.388679436	none
nduf-9	2.1216	6.0547	1.7821	2.3003	3.4497	2.8936	0	1.7283	0	3.319466667	2.8812	0.868367306	-0.203622685	0.614216646	none	0.5761	0.1760342	-2.506072354	0.930572667	none
rpl-13	2.1216	1.5137	7.1283	0.76677	2.0698	5.7872	3.341	1.7283	3.9035	3.587866667	2.87459	0.801750111	-0.318775446	0.612631439	none	2.990933333	0.834086866	-0.261730453	0.615771941	none
rps-9	2.1216	7.5683	7.1283	2.3003	4.8296	1.4468	5.0115	5.185	3.9035	5.606066667	2.8589	0.510837953	-0.96906238	0.877214606	none	4.7	0.838665258	-0.253833002	0.68010802	none
gars-1	2.1216	0	3.5641	3.8338	1.3799	2.8936	0	1.7283	3.9035	1.895233333	2.702433333	1.42367514	0.509619984	0.277995345	none	1.877266667	0.990569834	-0.013669408	0.504398022	none
vwa-8	2.1216	1.5137	7.1283	3.0671	3.4497	1.4468	1.6705	1.7283	0	3.587866667	2.654533333	0.740587015	-0.433258841	0.677034413	none	1.132933333	0.31766973	-1.654400468	0.870572841	none
rps-26	2.1216	3.0273	3.5641	1.5335	2.0698	4.3404	3.341	3.4567	3.9035	2.904333333	2.6479	0.912009608	-0.132879072	0.598932595	none	3.567066667	1.227404781	0.295611108	0.109282727	none
C05C10.3	2.1216	6.0547	0	3.0671	4.8296	0	0	0	0	2.725433333	2.632233333	0.965928616	-0.05001152	0.515414655	none	0	0.003655728	-8.095625585	0.900394981	none
rpl-19	2.1216	6.0547	3.5641	1.5335	3.4497	2.8936	6.682	5.185	1.9517	3.913466667	2.6256	0.671752872	-0.573997511	0.814027139	none	4.606233333	1.17657004	0.234587205	0.360527028	none
dim-1	2.1216	7.5683	1.7821	4.6006	2.7598	0	1.6705	1.7283	1.9517	3.824	2.453466667	0.642531734	-0.638160386	0.708132068	none	1.7835	0.467788211	-1.096072592	0.830981204	none
F07F6.4	2.1216	0	0	3.0671	1.3799	2.8936	1.6705	1.7283	0	0.7072	2.446866667	3.425636735	1.776372172	0.060728563	none	1.132933333	1.593604759	0.672293861	0.331491508	none
ZC434.8	2.1216	0	3.5641	3.0671	1.3799	2.8936	1.6705	1.7283	1.9517	1.895233333	2.446866667	1.28953584	0.36685187	0.330341342	none	1.7835	0.941354515	-0.08718995	0.540245064	none
rab-35	2.1216	4.541	7.1283	0	2.7598	4.3404	5.0115	6.9133	3.9035	4.596966667	2.366733333	0.515899833	-0.954837116	0.844663936	none	5.2761	1.147414423	0.198386558	0.354312099	none
alh-12	2.1216	1.5137	0	3.0671	0.68995	2.8936	0	0	0	1.211766667	2.216883333	1.822674815	0.866057192	0.184045284	none	0	0.008184869	-6.932824975	0.936440772	none
rpt-5	2.1216	1.5137	1.7821	3.8338	2.7598	0	5.0115	1.7283	1.9517	1.8058	2.197866667	1.215919521	0.282047743	0.375702327	none	2.897166667	1.601039028	0.679008476	0.183434782	none
unc-112	2.1216	3.0273	0	3.8338	2.7598	0	8.3525	3.4567	0	1.7163	2.197866667	1.278958852	0.354969849	0.378405562	none	3.9364	2.286045299	1.192853992	0.21932643	none
T25B9.9	2.1216	0	0	3.0671	2.0698	1.4468	8.3525	3.4567	0	0.7072	2.194566667	3.073852017	1.620047712	0.077555695	none	3.9364	5.50250976	2.460089799	0.134977224	none
eif-3.F	2.1216	3.0273	3.5641	3.0671	2.0698	1.4468	0	3.4567	0	2.904333333	2.194566667	0.756456594	-0.402670793	0.837754127	none	1.152233333	0.398799039	-1.326266161	0.886799866	none
ZK1320.9	2.1216	3.0273	3.5641	3.0671	3.4497	0	1.6705	1.7283	0	2.904333333	2.172266667	0.748804758	-0.417338493	0.717268133	none	1.132933333	0.392176598	-1.350424644	0.966946557	none
acdh-12	2.1216	1.5137	3.5641	2.3003	2.7598	1.4468	3.341	1.7283	1.9517	2.3998	2.168966667	0.904210585	-0.145269289	0.61779835	none	2.340333333	0.975322987	-0.036048036	0.528192633	none
akap-1	2.1216	1.5137	3.5641	0.76677	1.3799	4.3404	3.341	3.4567	1.9517	2.3998	2.162356667	0.901467618	-0.149652425	0.570162956	none	2.916466667	1.214402302	0.28024643	0.271193763	none
lpin-1	2.1216	3.0273	1.7821	1.5335	3.4497	1.4468	3.341	1.7283	1.9517	2.310333333	2.143333333	0.928027582	-0.10776041	0.582441356	none	2.340333333	1.012929177	0.018533306	0.482054078	none
lec-1	2.1216	4.541	3.5641	1.5335	4.8296	0	6.682	3.4567	1.9517	3.4089	2.121033333	0.623309642	-0.681979066	0.768481638	none	4.030133333	1.181705617	0.24087068	0.355598109	none
rab-1	2.1216	4.541	3.5641	0	3.4497	2.8936	3.341	5.185	1.9517	3.4089	2.114433333	0.621379196	-0.686454154	0.815534642	none	3.492566667	1.024471809	0.034880285	0.473230257	none
pam-1	2.1216	0	1.7821	4.6006	1.3799	0	0	0	0	1.301233333	1.9935	1.527950784	0.611598074	0.335568922	none	0	0.007626408	-7.034780625	0.940441849	none
icl-1	2.1216	3.0273	8.9103	3.8338	2.0698	0	1.6705	3.4567	0	4.6864	1.967866667	0.421145274	-1.247610117	0.839758397	none	1.709066667	0.366039236	-1.449929796	0.862998622	none
fars-3	2.1216	4.541	1.7821	3.8338	2.0698	0	10.023	5.185	5.8552	2.8149	1.967866667	0.700154578	-0.514254624	0.710084852	none	7.021066667	2.488961261	1.315543776	3.68E-02	none
apy-1	2.1216	6.0547	3.5641	1.5335	2.7598	1.4468	6.682	6.9133	3.9035	3.913466667	1.913366667	0.490221233	-1.028495122	0.911141104	none	5.832933333	1.489227214	0.574563885	0.135140612	none
hcf-1	2.1216	1.5137	0	3.0671	0.68995	1.4468	1.6705	1.7283	1.9517	1.211766667	1.734616667	1.427945871	0.513941292	0.304428012	none	1.7835	1.467956238	0.55380896	0.209946562	none
lec-3	2.1216	1.5137	0	2.3003	2.7598	0	5.0115	0	1.9517	1.211766667	1.6867	1.388726707	0.473762714	0.338863007	none	2.321066667	1.907947508	0.93202148	0.261780996	none
unc-60	2.1216	0	3.5641	1.5335	2.0698	1.4468	10.023	3.4567	1.9517	1.895233333	1.683366667	0.888797523	-0.170073299	0.574803926	none	5.1438	2.705075494	1.435668858	0.146501705	none
stt-3	2.1216	4.541	0	1.5335	2.0698	1.4468	1.6705	3.4567	3.9035	2.220866667	1.683366667	0.759062248	-0.397709894	0.64699843	none	3.010233333	1.353838568	0.437055722	0.310861173	none
emc-1	2.1216	1.5137	0	1.5335	3.4497	0	1.6705	0	3.9035	1.211766667	1.661066667	1.36774616	0.451800505	0.361427822	none	1.858	1.528933512	0.61252567	0.321952927	none
C18B2.3	2.1216	3.0273	8.9103	0	3.4497	1.4468	0	0	0	4.6864	1.632166667	0.349664992	-1.515954734	0.86810497	none	0	0.002129291	-8.87541148	0.953786161	none
nkb-1	2.1216	4.541	1.7821	3.8338	0.68995	0	5.0115	8.6417	1.9517	2.8149	1.507916667	0.537334655	-0.896107209	0.78861455	none	5.201633333	1.844891265	0.883535788	0.161580286	none
let-2	2.1216	3.0273	3.5641	3.8338	0.68995	0	0	0	0	2.904333333	1.507916667	0.520845248	-0.941073309	0.836286363	none	0	0.003431316	-8.187022088	0.998843157	none
eif-3.B	2.1216	0	0	3.0671	0	1.4468	3.341	1.7283	1.9517	0.7072	1.504633333	2.111870236	1.078521191	0.260269711	none	2.340333333	3.277096115	1.712417987	6.66E-02	none
mmaa-1	2.1216	6.0547	3.5641	3.0671	1.3799	0	1.6705	0	1.9517	3.913466667	1.482333333	0.380360905	-1.394559126	0.915395653	none	1.2074	0.310286821	-1.688325672	0.947059324	none
rpn-6.1	2.1216	1.5137	1.7821	2.3003	0.68995	1.4468	0	3.4567	1.9517	1.8058	1.479016667	0.82003341	-0.286245405	0.726506707	none	1.8028	0.998347836	-0.00238554	0.501107306	none
vha-13	2.1216	1.5137	0	2.3003	2.0698	0	5.0115	1.7283	3.9035	1.211766667	1.4567	1.200474722	0.263605026	0.406152675	none	3.547766667	2.911985376	1.542003111	5.63E-02	none
pfk-1.1	2.1216	4.541	5.3462	2.3003	2.0698	0	1.6705	1.7283	5.8552	4.002933333	1.4567	0.365493239	-1.452083378	0.948020169	none	3.084666667	0.771173207	-0.374873167	0.692064578	none
sqd-1	2.1216	1.5137	1.7821	0.76677	2.0698	1.4468	1.6705	0	1.9517	1.8058	1.42779	0.791821787	-0.336752332	0.792873941	none	1.2074	0.670448287	-0.576802036	0.800649056	none
isp-1	2.1216	3.0273	3.5641	0.76677	2.0698	1.4468	1.6705	1.7283	1.9517	2.904333333	1.42779	0.493351252	-1.019312924	0.970453373	none	1.7835	0.615406611	-0.700388153	0.970264626	none
ivd-1	2.1216	1.5137	3.5641	0.76677	2.0698	1.4468	0	1.7283	1.9517	2.3998	1.42779	0.596642875	-0.745060441	0.877194239	none	1.226666667	0.513182283	-0.96245673	0.876496051	none
D2030.2	2.1216	0	1.7821	2.3003	1.3799	0	0	0	0	1.301233333	1.226733333	0.943183263	-0.084389978	0.529747121	none	0	0.007626408	-7.034780625	0.940441849	none
gsnl-1	2.1216	1.5137	0	1.5335	2.0698	0	0	0	0	1.211766667	1.2011	0.991269473	-0.012650793	0.504521678	none	0	0.008184869	-6.932824975	0.936440772	none
mrpl-2	2.1216	1.5137	1.7821	0.76677	1.3799	1.4468	1.6705	0	1.9517	1.8058	1.197823333	0.665174212	-0.588195858	0.952641396	none	1.2074	0.670448287	-0.576802036	0.800649056	none
F21C10.9	2.1216	3.0273	1.7821	0.76677	1.3799	1.4468	5.0115	1.7283	3.9035	2.310333333	1.197823333	0.520538716	-0.941922625	0.9695604	none	3.547766667	1.533299813	0.616639821	0.1486333	none
coq-6	2.1216	1.5137	1.7821	0.76677	1.3799	1.4468	0	1.7283	0	1.8058	1.197823333	0.665174212	-0.588195858	0.952641396	none	0.5761	0.322777839	-1.631386564	0.944622716	none
eif-3.D	2.1216	1.5137	0	0	2.0698	1.4468	1.6705	1.7283	0	1.211766667	1.1722	0.967615202	-0.047494659	0.516860801	none	1.132933333	0.93547595	-0.096227531	0.53480005	none
rab-8	2.1216	6.0547	0	0	3.4497	0	5.0115	5.185	0	2.725433333	1.1499	0.424027881	-1.237768966	0.751259507	none	3.398833333	1.246176718	0.317508669	0.398797741	none
F46H5.7	2.1216	3.0273	0	2.3003	0.68995	0	0	0	0	1.7163	0.99675	0.583183688	-0.777977729	0.72111725	none	0	0.005792736	-7.431539391	0.935862152	none
atic-1	2.1216	0	0	2.3003	0.68995	0	0	0	0	0.7072	0.99675	1.403722811	0.489258079	0.391402173	none	0	0.013943112	-6.164303583	0.813049517	none
sdha-1	2.1216	3.0273	1.7821	1.5335	1.3799	0	3.341	0	1.9517	2.310333333	0.971133333	0.422841546	-1.241810961	0.952860699	none	1.764233333	0.764645884	-0.38713632	0.686710667	none
C02F5.3	2.1216	0	3.5641	0.76677	0.68995	1.4468	0	0	0	1.895233333	0.96784	0.513238973	-0.962297368	0.783963096	none	0	0.005248701	-7.573823885	0.92946917	none
cth-2	2.1216	3.0273	1.7821	0	2.7598	0	5.0115	1.7283	0	2.310333333	0.919933333	0.400775751	-1.319132876	0.883140341	none	2.2466	0.972532682	-0.040181362	0.515759555	none
rab-10	2.1216	4.541	0	0	2.7598	0	5.0115	5.185	3.9035	2.220866667	0.919933333	0.416848459	-1.262405091	0.768813445	none	4.7	2.111287093	1.07812277	7.25E-02	none
C16C10.3	2.1216	0	0	2.3003	0	0	0	0	0	0.7072	0.766766667	1.083054471	0.115105804	0.478600055	none	0	0.013943112	-6.164303583	0.813049517	none
sec-12	2.1216	1.5137	0	1.5335	0.68995	0	0	0	0	1.211766667	0.74115	0.614806428	-0.701795846	0.712700383	none	0	0.008184869	-6.932824975	0.936440772	none
hum-5	2.1216	0	0	1.5335	0.68995	0	0	0	0	0.7072	0.74115	1.047336866	0.066725546	0.484753114	none	0	0.013943112	-6.164303583	0.813049517	none
gas-1	2.1216	1.5137	0	1.5335	0.68995	0	3.341	3.4567	0	1.211766667	0.74115	0.614806428	-0.701795846	0.712700383	none	2.2659	1.862794314	0.897468384	0.231006266	none
F37C4.5	2.1216	0	0	0.76677	0	1.4468	1.6705	0	0	0.7072	0.737856667	1.042744934	0.060386303	0.486008954	none	0.556833333	0.790342071	-0.339450888	0.562283661	none
gfm-1	2.1216	3.0273	0	0.76677	1.3799	0	0	0	0	1.7163	0.715556667	0.420295816	-1.250523001	0.817131369	none	0	0.005792736	-7.431539391	0.935862152	none
ifb-1	2.1216	7.5683	0	1.5335	0	0	0	0	0	3.229966667	0.511166667	0.160855564	-2.636162252	0.847659708	none	0	0.003086452	-8.33983516	0.887430149	none
alh-1	2.1216	0	0	1.5335	0	0	0	0	0	0.7072	0.511166667	0.726668526	-0.460630675	0.583371546	none	0	0.013943112	-6.164303583	0.813049517	none
lntl-1	2.1216	1.5137	0	0	0	1.4468	1.6705	1.7283	1.9517	1.211766667	0.482266667	0.402913813	-1.311456828	0.794890386	none	1.7835	1.467956238	0.55380896	0.209946562	none
C01B10.11	2.1216	0	1.7821	0	0	1.4468	1.6705	1.7283	3.9035	1.301233333	0.482266667	0.37542263	-1.413412478	0.813887832	none	2.4341	1.863970308	0.898378879	0.157387393	none
tns-1	2.1216	1.5137	0	0	1.3799	0	1.6705	0	0	1.211766667	0.459966667	0.384661556	-1.378338446	0.804961214	none	0.556833333	0.463945652	-1.10797228	0.760091562	none
oatr-1	2.1216	4.541	1.7821	0	1.3799	0	1.6705	0	0	2.8149	0.459966667	0.166365771	-2.587569458	0.96265938	none	0.556833333	0.20065607	-2.317203292	0.953078758	none
ltah-1.1	2.1216	1.5137	1.7821	0	1.3799	0	5.0115	0	0	1.8058	0.459966667	0.258820722	-1.949974967	0.973858	none	1.6705	0.925487388	-0.111714764	0.530164919	none
eps-8	2.1216	0	0	0.76677	0	0	0	0	0	0.7072	0.25559	0.370315114	-1.433174661	0.709751586	none	0	0.013943112	-6.164303583	0.813049517	none
nuo-1	2.1216	0	1.7821	0.76677	0	0	0	1.7283	1.9517	1.301233333	0.25559	0.202549762	-2.303651703	0.893686557	none	1.226666667	0.94313242	-0.084467749	0.530963331	none
lec-5	2.1216	0	0	0	0.68995	0	1.6705	3.4567	0	0.7072	0.229983333	0.334611452	-1.579441273	0.722008568	none	1.709066667	2.396913925	1.261178101	0.229374979	none
Y47D9A.1	2.1216	1.5137	0	0	0.68995	0	0	5.185	1.9517	1.211766667	0.229983333	0.196423212	-2.347962665	0.891259489	none	2.3789	1.955283333	0.967377678	0.257776334	none
bre-1	2.1216	3.0273	5.3462	0	0.68995	0	0	0	0	3.498366667	0.229983333	0.068403151	-3.869793414	0.985176076	none	0	0.002850329	-8.454655724	0.989050449	none
pmp-2	2.1216	0	0	0	0.68995	0	1.6705	3.4567	1.9517	0.7072	0.229983333	0.334611452	-1.579441273	0.722008568	none	2.359633333	3.304006321	1.724216447	6.99E-02	none
ifp-1	2.1216	0	0	0	0	0	0	0	0	0.7072	0	0.013943112	-6.164303583	0.813049517	none	0	0.013943112	-6.164303583	0.813049517	none
pat-12	2.1216	0	0	0	0	0	0	0	0	0.7072	0	0.013943112	-6.164303583	0.813049517	none	0	0.013943112	-6.164303583	0.813049517	none
cpna-2	2.1216	1.5137	0	0	0	0	0	0	0	1.211766667	0	0.008184869	-6.932824975	0.936440772	none	0	0.008184869	-6.932824975	0.936440772	none
got-2.2	2.1216	0	0	0	0	0	0	0	0	0.7072	0	0.013943112	-6.164303583	0.813049517	none	0	0.013943112	-6.164303583	0.813049517	none
F26E4.3	2.1216	0	3.5641	0	0	0	0	0	0	1.895233333	0	0.005248701	-7.573823885	0.92946917	none	0	0.005248701	-7.573823885	0.92946917	none
exo-1	2.1216	0	0	0	0	0	0	0	0	0.7072	0	0.013943112	-6.164303583	0.813049517	none	0	0.013943112	-6.164303583	0.813049517	none
npp-16	0.78745	0	0	1.5335	0	1.4468	0	0	3.9035	0.262483333	0.993433333	3.682549391	1.880704875	0.131759232	none	1.301166667	4.811915102	2.266611189	0.238823903	none
npp-9	0.1216	1.0273	0.1283	63.642	76.584	102.72	11.694	20.74	29.276	0.425733333	80.982	185.875153	7.53819012	0.00109217	up	20.57	47.23072215	5.561653689	8.33E-03	up
pgl-1	0	0	0	118.08	140.06	231.49	145.33	190.12	185.41	0	163.21	16322	13.99453023	0.004653779	up	173.62	17363	14.08372862	1.29E-04	up
glh-1	0	4.541	1.7821	120.38	131.09	190.98	103.57	148.64	154.19	2.1077	147.4833333	69.64788843	6.122007709	0.001360743	up	135.4666667	63.97349326	5.999402358	5.77E-04	up
glh-2	0	3.0273	1.7821	89.712	104.87	140.34	51.786	69.133	68.311	1.603133333	111.6406667	69.21353887	6.112982366	0.000925483	up	63.07666667	39.1081539	5.28939753	2.12E-04	up
glh-4	0	0	0	55.974	80.724	114.3	48.445	70.862	80.021	0	83.666	8367.6	13.03059817	0.003879937	up	66.44266667	6645.266667	12.69811138	1.05E-03	up
pgl-3	0	0	0	52.14	77.274	83.915	28.399	32.838	42.938	0	71.10966667	7111.966667	12.79603285	0.000913072	up	34.725	3473.5	11.76217438	6.40E-04	up
ddx-19	0	0	0	59.041	63.475	79.574	0	1.7283	1.9517	0	67.36333333	6737.333333	12.71796196	0.000208544	up	1.226666667	123.6666667	6.950312876	5.88E-02	none
vit-1	0	37.842	57.026	59.808	55.196	39.064	56.797	55.307	42.938	31.62266667	51.356	1.623827689	0.69939855	0.166008041	none	51.68066667	1.63409134	0.708488628	0.155625563	none
hcp-1	0	0	0	38.338	41.397	33.277	3.341	24.197	33.179	0	37.67066667	3768.066667	11.87960877	4.56E-05	up	20.239	2024.9	10.98363495	4.19E-02	up
itsn-1	0	0	0	22.236	24.838	30.383	3.341	5.185	3.9035	0	25.819	2582.9	11.33477607	0.000212478	up	4.143166667	415.3166667	8.698067958	8.07E-04	up
D2005.4	0	0	0	19.936	26.218	28.936	18.376	10.37	27.324	0	25.03	2504	11.29001885	0.000358104	up	18.69	1870	10.86882255	9.41E-03	up
xrn-1	0	0	0	26.837	22.768	24.596	1.6705	6.9133	11.71	0	24.73366667	2474.366667	11.27284359	1.51E-05	up	6.7646	677.46	9.403991956	4.00E-02	up
lea-1	0	0	0	17.636	25.528	28.936	38.422	62.22	56.6	0	24.03333333	2404.333333	11.23142121	0.000995631	up	52.414	5242.4	12.35601172	9.37E-04	up
hpo-40	0	0	0	16.102	24.148	21.702	10.023	15.555	13.662	0	20.65066667	2066.066667	11.01267109	0.000486604	up	13.08	1309	10.35424938	6.44E-04	up
gcn-1	0	3.0273	7.1283	19.169	22.078	14.468	28.399	29.382	29.276	3.3852	18.57166667	5.472922557	2.452311442	0.003714009	none	29.019	8.550011781	3.095926408	1.27E-04	up
glh-3	0	0	0	23.003	9.6593	14.468	11.694	20.74	15.614	0	15.7101	1572.01	10.61839468	0.007890028	up	16.016	1602.6	10.64619867	1.81E-03	up
hsp-4	0	12.109	0	11.502	11.729	18.809	11.694	24.197	0	4.036333333	14.01333333	3.465689101	1.79314224	0.050392919	none	11.96366667	2.959139962	1.565177935	0.190740322	none
wago-1	0	0.5137	0.7821	16.102	9.6593	15.915	43.433	43.208	44.89	0.431933333	13.8921	31.45745965	4.975330265	0.001602564	up	43.84366667	99.23140745	6.632724911	9.22E-08	up
D1081.7	0	0	0	15.335	9.6593	15.915	16.705	22.468	27.324	0	13.63643333	1364.643333	10.41430822	0.001199551	up	22.16566667	2217.566667	11.11476176	9.75E-04	up
npp-14	0	0	0	12.268	13.109	14.468	1.6705	1.7283	1.9517	0	13.28166667	1329.166667	10.3763063	1.60E-05	up	1.7835	179.35	7.486633935	1.58E-05	up
C38D4.4	0	0	0	9.968	20.008	8.6809	5.0115	8.6417	1.9517	0	12.88563333	1289.563333	10.33266691	0.011391006	up	5.201633333	521.1633333	9.025591776	2.73E-02	up
F56C9.6	0	0	0	7.6677	15.179	14.468	0	0	0	0	12.43823333	1244.823333	10.28172529	0.003268353	up	0	1	0	NA	none
eif-2A	0	0	0	11.502	11.729	13.021	6.682	1.7283	9.7587	0	12.084	1209.4	10.24007577	6.97E-06	up	6.056333333	606.6333333	9.244680963	3.04E-02	up
gyf-1	0	0	0	10.735	17.939	7.234	1.6705	8.6417	5.8552	0	11.96933333	1197.933333	10.22633191	0.009566395	up	5.389133333	539.9133333	9.076584035	2.82E-02	up
let-711	0	0	0	14.569	12.419	7.234	10.023	8.6417	11.71	0	11.40733333	1141.733333	10.15701001	0.003170345	up	10.1249	1013.49	9.985116139	1.68E-04	up
egl-45	0	4.541	7.1283	11.502	11.039	11.574	6.682	3.4567	3.9035	3.889766667	11.37166667	2.918550683	1.545252122	0.011587079	none	4.680733333	1.202824101	0.26642568	0.374887062	none
C27B7.5	0	1.5137	1.7821	5.3674	11.039	15.915	0	0	0	1.0986	10.7738	9.727403933	3.282054827	0.017707483	up	0	0.009020386	-6.792595103	0.940626118	none
eif-3.C	0	12.109	7.1283	4.6006	8.9693	17.362	15.035	15.555	13.662	6.412433333	10.31063333	1.606966207	0.684339591	0.2450206	none	14.75066667	2.298298153	1.200565968	3.96E-02	none
dars-1	0	10.596	14.257	8.4345	9.6593	11.574	11.694	6.9133	7.8069	8.284333333	9.889266667	1.193497569	0.255195627	0.366054993	none	8.804733333	1.062741631	0.087790898	0.456941485	none
drh-3	0	0	0	4.6006	8.9693	15.915	11.694	12.098	5.8552	0	9.8283	983.83	9.942265238	0.020300607	up	9.8824	989.24	9.950176766	4.02E-03	up
dcap-1	0	0.5137	0.7821	10.735	6.8995	11.574	3.341	3.4567	3.9035	0.431933333	9.736166667	22.05347715	4.462934237	0.001543203	up	3.567066667	8.094131845	3.016876349	1.98E-04	up
F21D5.1	0	3.0273	5.3462	7.6677	8.2794	13.021	10.023	8.6417	1.9517	2.791166667	9.656033333	3.450716963	1.786896145	0.020091918	none	6.872133333	2.456881061	1.296828018	0.118302641	none
top-2	0	3.0273	10.692	13.035	6.8995	8.6809	16.705	10.37	5.8552	4.5731	9.538466667	2.083407883	1.058945313	0.123565054	none	10.97673333	2.397227495	1.261366826	0.112841636	none
rde-12	0	0.5137	0	12.268	7.5894	8.6809	3.341	3.4567	1.9517	0.171233333	9.512766667	52.54423395	5.715460551	0.001394762	up	2.916466667	16.14750782	4.013239614	2.94E-03	up
rpl-10	0	10.596	17.821	7.6677	6.8995	13.021	6.682	10.37	11.71	9.472333333	9.196066667	0.970865118	-0.042657219	0.518752909	none	9.587333333	1.012127817	0.017391492	0.49199833	none
Y111B2A.3	0	0	0	9.968	6.8995	10.128	13.364	22.468	27.324	0	8.9985	900.85	9.815143094	0.000510019	up	21.052	2106.2	11.04042672	3.38E-03	up
cid-1	0	0	1.7821	7.6677	8.9693	10.128	1.6705	1.7283	7.8069	0.594033333	8.921666667	14.78671155	3.886229339	0.000423527	up	3.735233333	6.200375255	2.632355532	0.10634357	none
cey-4	0	13.623	14.257	0.76677	18.629	7.234	10.023	15.555	15.614	9.293333333	8.87659	0.955204944	-0.06611779	0.522334612	none	13.73066667	1.476961662	0.562632379	0.212747131	none
csr-1	0	0	0	6.9009	11.039	8.6809	6.682	5.185	9.7587	0	8.8736	888.36	9.795000624	0.000887456	up	7.208566667	721.8566667	9.495568591	2.93E-03	up
nol-58	0	4.541	16.039	10.735	5.5196	10.128	10.023	12.098	17.566	6.86	8.7942	1.28154294	0.357881819	0.360574658	none	13.229	1.927074236	0.946412149	0.146960905	none
tbb-1	0	16.65	30.295	0	10.349	15.915	21.717	22.468	33.179	15.64833333	8.754666667	0.559744545	-0.837159532	0.737252683	none	25.788	1.647557211	0.720328564	0.173199664	none
natc-1	0	0	0	10.735	8.9693	5.7872	20.046	17.283	27.324	0	8.497166667	850.7166667	9.732534908	0.002103908	up	21.551	2156.1	11.07420838	9.88E-04	up
rpl-15	0	18.164	19.603	2.3003	12.419	10.128	18.376	19.012	17.566	12.589	8.282433333	0.658181866	-0.603441816	0.713825753	none	18.318	1.454718628	0.540740134	0.208042459	none
sca-1	0	0	17.821	0	11.729	13.021	0	19.012	17.566	5.940333333	8.25	1.388157526	0.473171292	0.38286639	none	12.19266667	2.050753459	1.036154062	0.251920104	none
T08G11.1	0	3.0273	0	9.2012	13.799	1.4468	20.046	3.4567	9.7587	1.0091	8.149	8.006083799	3.001096716	0.064554912	none	11.08713333	10.88915056	3.444819511	5.54E-02	none
rpl-9	0	12.109	14.257	3.0671	11.039	10.128	5.0115	5.185	7.8069	8.788666667	8.078033333	0.919233975	-0.121495974	0.55201125	none	6.001133333	0.683186846	-0.549647896	0.714233567	none
F46F11.1	0	0	0	8.4345	7.5894	7.234	8.3525	8.6417	7.8069	0	7.752633333	776.2633333	9.600402333	1.32E-05	up	8.267033333	827.7033333	9.692969957	2.29E-06	up
npp-6	0	0	0.1821	6.9009	7.5894	8.6809	10.023	6.9133	1.9517	0.0607	7.723733333	109.3880245	6.773310994	6.25E-05	up	6.296	89.19377652	6.478871145	2.84E-02	up
rnr-1	0	4.541	1.7821	6.1342	9.6593	7.234	5.0115	1.7283	1.9517	2.1077	7.675833333	3.629330563	1.859703465	0.014822163	none	2.897166667	1.372794384	0.457115556	0.332638185	none
Y66D12A.19	0	0	0	7.6677	7.5894	7.234	0	0	0	0	7.497033333	750.7033333	9.552099079	3.01E-07	up	0	1	0	NA	none
tba-1	0	0	0	10.735	11.729	0	0	19.012	0	0	7.488	749.8	9.550362015	0.058447357	none	6.337333333	634.7333333	9.310006798	0.186950483	none
inf-1	0	6.0547	14.257	7.6677	5.5196	8.6809	3.341	10.37	7.8069	6.770566667	7.2894	1.076517695	0.106372034	0.454201519	none	7.172633333	1.059296912	0.083107022	0.467370385	none
dhc-1	0	3.0273	5.3462	10.735	9.6593	1.4468	15.035	12.098	1.9517	2.791166667	7.280366667	2.602617957	1.379963551	0.123654897	none	9.6949	3.464592134	1.792685522	9.00E-02	none
cct-3	0	4.541	5.3462	7.6677	8.2794	5.7872	16.705	8.6417	5.8552	3.295733333	7.244766667	2.194601299	1.133958864	0.04825646	none	10.40063333	3.149265922	1.655015583	6.19E-02	none
K07H8.10	0	3.0273	1.7821	7.6677	9.6593	4.3404	8.3525	22.468	13.662	1.603133333	7.222466667	4.483489689	2.16462208	0.017228124	none	14.8275	9.197937761	3.201310436	1.74E-02	up
F58G11.3	0	0	0	6.9009	8.9693	5.7872	6.682	6.9133	7.8069	0	7.219133333	722.9133333	9.497678889	0.000749112	up	7.134066667	714.4066667	9.480601733	1.58E-05	up
aldo-2	0	0	0	6.1342	9.6593	5.7872	6.682	5.185	5.8552	0	7.193566667	720.3566667	9.492567588	0.002175834	up	5.9074	591.74	9.20881961	8.35E-05	up
abcf-1	0	4.541	5.3462	10.735	4.8296	5.7872	13.364	10.37	15.614	3.295733333	7.117266667	2.156031945	1.108378554	0.098614258	none	13.116	3.970677207	1.989385083	6.04E-03	none
cey-3	0	0	0	3.8338	8.2794	8.6809	6.682	5.185	3.9035	0	6.931366667	694.1366667	9.439075929	0.005567765	up	5.256833333	526.6833333	9.040791997	1.41E-03	up
mdt-4	0	0	0	3.0671	7.5894	10.128	5.0115	5.185	7.8069	0	6.928166667	693.8166667	9.438410687	0.014216486	up	6.001133333	601.1133333	9.231493211	1.34E-03	up
puf-5	0	0	0	6.9009	4.8296	8.6809	5.0115	3.4567	7.8069	0	6.8038	681.38	9.412315792	0.001811738	up	5.425033333	543.5033333	9.086145073	6.51E-03	up
Y110A7A.15	0	0	0	5.3674	6.2095	8.6809	6.682	5.185	7.8069	0	6.7526	676.26	9.401434212	0.001227553	up	6.557966667	656.7966667	9.359302995	4.94E-04	up
iffb-1	0	3.0273	1.7821	5.3674	8.9693	5.7872	6.682	5.185	5.8552	1.603133333	6.707966667	4.164545192	2.058158948	0.011871992	none	5.9074	3.668264661	1.875097731	5.87E-03	none
dnj-11	0	1.5137	0	3.8338	8.9693	7.234	11.694	15.555	29.276	0.504566667	6.679033333	12.99935221	3.700367826	0.00890293	up	18.84166667	36.63600441	5.195190264	1.34E-02	up
trap-4	0	9.082	14.257	1.5335	6.8995	11.574	10.023	10.37	3.9035	7.779666667	6.669	0.857417947	-0.22192948	0.581227538	none	8.098833333	1.040973084	0.057932766	0.474374696	none
ego-1	0	0	0	7.6677	3.4497	8.6809	5.0115	3.4567	9.7587	0	6.599433333	660.9433333	9.368382776	0.007306106	up	6.075633333	608.5633333	9.249263602	1.64E-02	up
mex-3	0	0	0	10.735	7.5894	1.4468	1.6705	1.7283	3.9035	0	6.5904	660.04	9.366409648	0.036524846	up	2.4341	244.41	7.933159504	1.48E-02	up
czw-1	0	0	1.7821	6.1342	3.4497	10.128	6.682	3.4567	5.8552	0.594033333	6.570633333	10.89448706	3.445526367	0.021079168	up	5.3313	8.842723911	3.144490846	7.00E-03	up
rpl-33	0	12.109	5.3462	2.3003	8.2794	8.6809	6.682	6.9133	9.7587	5.8184	6.4202	1.103253037	0.141763719	0.444747589	none	7.784666667	1.337359596	0.419387436	0.308895171	none
mcm-5	0	1.5137	7.1283	8.4345	6.2095	4.3404	5.0115	5.185	3.9035	2.880666667	6.328133333	2.192619926	1.132655754	0.117657191	none	4.7	1.629381919	0.704324804	0.227853945	none
ppw-2	0	0	0	6.9009	7.5894	4.3404	16.705	12.098	13.662	0	6.2769	628.69	9.296205005	0.001575248	up	14.155	1416.5	10.46811489	2.36E-04	up
srpa-72	0	10.596	1.7821	7.6677	9.6593	1.4468	8.3525	5.185	0	4.126033333	6.257933333	1.515445556	0.599742022	0.315447985	none	4.5125	1.093438963	0.12887269	0.464556146	none
vig-1	0	7.5683	3.5641	6.9009	8.9693	2.8936	1.6705	0	0	3.7108	6.2546	1.683670178	0.75160955	0.209108448	none	0.556833333	0.15234179	-2.71461634	0.882693229	none
gfat-1	0	6.0547	3.5641	3.8338	7.5894	7.234	8.3525	5.185	0	3.206266667	6.219066667	1.936738247	0.953628985	0.114704469	none	4.5125	1.406133405	0.491733475	0.342975026	none
pid-5	0	0	0	3.8338	8.9693	5.7872	8.3525	3.4567	5.8552	0	6.196766667	620.6766667	9.277698101	0.007184459	up	5.888133333	589.8133333	9.204114626	7.04E-03	up
ran-2	0	0	0	7.6677	6.2095	4.3404	0	6.9133	0	0	6.072533333	608.2533333	9.248528511	0.00161637	up	2.304433333	231.4433333	7.854515197	0.186950483	none
rars-1	0	7.5683	5.3462	7.6677	6.2095	4.3404	8.3525	5.185	1.9517	4.304833333	6.072533333	1.409679787	0.495367487	0.254744642	none	5.163066667	1.198903009	0.26171495	0.39130401	none
eif-2gamma	0	3.0273	7.1283	6.9009	5.5196	5.7872	5.0115	10.37	13.662	3.3852	6.069233333	1.790537622	0.840392832	0.135981998	none	9.681166667	2.85437284	1.513173793	6.28E-02	none
ekl-1	0	0	0	6.1342	4.8296	7.234	5.0115	8.6417	5.8552	0	6.065933333	607.5933333	9.24696223	0.00047448	up	6.5028	651.28	9.347134114	2.03E-03	up
tba-4	0	0	33.859	9.2012	8.9693	0	11.694	0	15.614	11.28633333	6.056833333	0.537062174	-0.896838982	0.661164057	none	9.102666667	0.806692437	-0.309909364	0.566558382	none
vha-15	0	7.5683	14.257	3.8338	5.5196	8.6809	5.0115	10.37	5.8552	7.2751	6.011433333	0.826540931	-0.274841831	0.606910821	none	7.0789	0.973068318	-0.039386997	0.516558523	none
edc-3	0	0	0	5.3674	7.5894	4.3404	3.341	0	3.9035	0	5.765733333	577.5733333	9.173860324	0.001925494	up	2.414833333	242.4833333	7.921741779	5.93E-02	none
mcm-2	0	0	1.7821	9.968	5.5196	1.4468	1.6705	3.4567	1.9517	0.594033333	5.6448	9.361735004	3.226775928	0.058371339	none	2.359633333	3.923017494	1.971963769	4.78E-02	none
ppw-1	0	0.0273	0	8.4345	5.5196	2.8936	5.0115	8.6417	1.9517	0.0091	5.6159	294.5497382	8.202367461	0.012406929	up	5.201633333	272.8603839	8.092019138	2.75E-02	up
mmcm-1	0	7.5683	5.3462	6.1342	4.8296	5.7872	6.682	1.7283	5.8552	4.304833333	5.583666667	1.296380702	0.37448945	0.302370498	none	4.755166667	1.104368651	0.14322184	0.438238475	none
B0250.5	0	3.0273	7.1283	4.6006	4.8296	7.234	8.3525	5.185	3.9035	3.3852	5.554733333	1.639000157	0.712815993	0.192912065	none	5.813666667	1.715264687	0.77843122	0.1890631	none
ima-2	0	0	0	4.6006	6.2095	5.7872	13.364	3.4567	3.9035	0	5.532433333	554.2433333	9.114375702	0.0001639	up	6.908066667	691.8066667	9.434225106	4.96E-02	up
cey-2	0	0	0	2.3003	5.5196	8.6809	8.3525	13.827	15.614	0	5.500266667	551.0266667	9.105978329	0.020246585	up	12.59783333	1260.783333	10.30010465	2.24E-03	up
aars-2	0	0	1.7821	6.1342	4.1397	5.7872	0	5.185	1.9517	0.594033333	5.3537	8.879807958	3.150528476	0.002552371	up	2.3789	3.954914188	1.983646392	0.166784419	none
drp-1	0	1.5137	3.5641	6.1342	4.1397	5.7872	3.341	3.4567	1.9517	1.6926	5.3537	3.150299542	1.655489012	0.019096522	none	2.916466667	1.718822194	0.78142031	0.171797089	none
bub-1	0	0	0	4.6006	2.7598	8.6809	0	3.4567	1.9517	0	5.3471	535.71	9.065308417	0.018898011	up	1.8028	181.28	7.502075956	7.30E-02	none
F55A12.5	0	0	0	4.6006	2.7598	8.6809	5.0115	3.4567	5.8552	0	5.3471	535.71	9.065308417	0.018898011	up	4.774466667	478.4466667	8.902214304	1.22E-03	up
lars-1	0	6.0547	3.5641	6.1342	5.5196	4.3404	6.682	3.4567	3.9035	3.206266667	5.3314	1.660745378	0.731830899	0.15552589	none	4.680733333	1.458440428	0.544426458	0.253537859	none
rpn-5	0	7.5683	3.5641	5.3674	6.2095	4.3404	3.341	3.4567	5.8552	3.7108	5.305766667	1.428662295	0.514664935	0.258926322	none	4.217633333	1.136216226	0.184237411	0.419377053	none
fasn-1	0	7.5683	1.7821	4.6006	6.8995	4.3404	13.364	20.74	7.8069	3.1168	5.280166667	1.691878811	0.758626232	0.211361075	none	13.9703	4.471120635	2.160636472	3.43E-02	none
npp-10	0	0	0	3.8338	8.9693	2.8936	3.341	0	0	0	5.232233333	524.2233333	9.03403776	0.025137138	up	1.113666667	112.3666667	6.812070316	0.186950483	none
rpl-22	0	9.082	5.3462	2.3003	7.5894	5.7872	6.682	6.9133	11.71	4.8094	5.225633333	1.086366214	0.119510518	0.449165276	none	8.4351	1.752313566	0.80926096	0.153786322	none
rpn-7	0	0	7.1283	3.8338	4.1397	7.234	6.682	8.6417	9.7587	2.3761	5.069166667	2.128647863	1.089937308	0.180434032	none	8.3608	3.508151377	1.810711001	3.90E-02	none
mix-1	0	0	0	3.0671	4.8296	7.234	0	5.185	5.8552	0	5.043566667	505.3566667	8.981158151	0.006979284	up	3.680066667	369.0066667	8.527503071	5.88E-02	none
H05C05.1	0	3.0273	1.7821	2.3003	6.8995	5.7872	1.6705	1.7283	1.9517	1.603133333	4.995666667	3.103070629	1.633696534	0.053733506	none	1.7835	1.111811382	0.152912056	0.424029361	none
gfat-2	0	4.541	3.5641	3.0671	8.9693	2.8936	8.3525	3.4567	5.8552	2.7017	4.976666667	1.838944819	0.87887819	0.200854316	none	5.888133333	2.17506853	1.121060857	9.10E-02	none
ima-3	0	1.5137	0	1.5335	8.9693	4.3404	3.341	3.4567	1.9517	0.504566667	4.947733333	9.634773596	3.268250766	0.05831283	none	2.916466667	5.687244931	2.507729938	1.30E-02	none
K12D12.5	0	0	0	6.1342	2.7598	5.7872	1.6705	3.4567	0	0	4.893733333	490.3733333	8.937736717	0.005143996	up	1.709066667	171.9066667	7.425481684	8.10E-02	none
sqv-4	0	0	0	6.1342	5.5196	2.8936	3.341	5.185	3.9035	0	4.849133333	485.9133333	8.92455521	0.004081146	up	4.143166667	415.3166667	8.698067958	8.07E-04	up
sip-1	0	1.5137	5.3462	3.8338	3.4497	7.234	1.6705	3.4567	1.9517	2.286633333	4.839166667	2.111423968	1.078216297	0.134883921	none	2.359633333	1.031785657	0.045143297	0.483758432	none
dnj-29	0	4.541	7.1283	3.8338	6.2095	4.3404	10.023	6.9133	1.9517	3.889766667	4.794566667	1.232013881	0.301018511	0.351296106	none	6.296	1.617019822	0.693337364	0.243156499	none
rpl-31	0	1.5137	8.9103	2.3003	4.8296	7.234	5.0115	5.185	5.8552	3.474666667	4.787966667	1.376879663	0.461402476	0.346779156	none	5.350566667	1.538329826	0.621364858	0.267335771	none
hecd-1	0	3.0273	7.1283	2.3003	6.2095	5.7872	6.682	6.9133	3.9035	3.3852	4.765666667	1.406593622	0.492205581	0.298606485	none	5.832933333	1.720939365	0.783196267	0.171797836	none
eif-2alpha	0	1.5137	5.3462	7.6677	3.4497	2.8936	8.3525	3.4567	0	2.286633333	4.670333333	2.037910565	1.027090739	0.168946397	none	3.9364	1.71834134	0.781016649	0.299847672	none
gld-3	0	0	0	5.3674	2.7598	5.7872	1.9517	1.7283	7.8069	0	4.638133333	464.8133333	8.860507643	0.004027911	up	3.828966667	383.8966667	8.584574223	6.33E-02	none
gld-1	0	0	0	5.3674	2.7598	5.7872	13.364	15.555	27.324	0	4.638133333	464.8133333	8.860507643	0.004027911	up	18.74766667	1875.766667	10.87326466	6.20E-03	up
maph-1.2	0	0	0	6.9009	5.5196	1.4468	1.6705	1.7283	1.9517	0	4.622433333	463.2433333	8.855626404	0.023828819	up	1.7835	179.35	7.486633935	1.58E-05	up
zyg-9	0	0	1.7821	6.9009	5.5196	1.4468	3.341	1.7283	0	0.594033333	4.622433333	7.669168368	2.939070143	0.040876886	none	1.689766667	2.814027923	1.492636644	0.194106717	none
pars-1	0	7.5683	3.5641	5.3674	4.1397	4.3404	3.341	3.4567	3.9035	3.7108	4.615833333	1.243236222	0.314100442	0.352122234	none	3.567066667	0.961370315	-0.056835839	0.524559272	none
clu-1	0	4.541	5.3462	5.3674	5.5196	2.8936	8.3525	3.4567	3.9035	3.295733333	4.593533333	1.392590651	0.477771243	0.262851477	none	5.237566667	1.587413786	0.66667824	0.221460427	none
ctps-1	0	0	1.7821	5.3674	5.5196	2.8936	3.341	3.4567	1.9517	0.594033333	4.593533333	7.621323327	2.930041521	0.00912456	none	2.916466667	4.844876111	2.276459775	1.94E-02	none
gld-2	0	0	0	3.8338	5.5196	4.3404	1.6705	5.185	7.8069	0	4.5646	457.46	8.83750179	0.000397553	up	4.887466667	489.7466667	8.935891863	2.57E-02	up
mcm-3	0	0	1.7821	3.8338	5.5196	4.3404	8.3525	1.7283	3.9035	0.594033333	4.5646	7.5734231	2.920945529	0.003451891	none	4.661433333	7.733734341	2.951165208	5.83E-02	none
W07E11.1	0	1.5137	0	3.0671	7.5894	2.8936	15.035	8.6417	5.8552	0.504566667	4.5167	8.797110838	3.137029789	0.034109104	up	9.843966667	19.15002915	4.259274683	1.39E-02	up
cpl-1	0	6.0547	3.5641	3.0671	7.5894	2.8936	6.682	3.4567	0	3.206266667	4.5167	1.407439267	0.493072669	0.302263374	none	3.379566667	1.053882348	0.075713818	0.475118146	none
wago-4	0	0	0	6.1342	4.1397	2.8936	5.0115	13.827	11.71	0	4.389166667	439.9166667	8.78108645	0.004828112	up	10.18283333	1019.283333	9.993339422	9.29E-03	up
oma-1	0	0	0	6.1342	4.1397	2.8936	0	5.185	1.9517	0	4.389166667	439.9166667	8.78108645	0.004828112	up	2.3789	238.89	7.900202653	9.54E-02	none
rpn-11	0	0	0	6.1342	4.1397	2.8936	3.341	3.4567	1.9517	0	4.389166667	439.9166667	8.78108645	0.004828112	up	2.916466667	292.6466667	8.193016036	1.90E-03	up
plk-1	0	1.5137	0	6.1342	5.5196	1.4468	1.6705	0	0	0.504566667	4.366866667	8.505927317	3.088468527	0.033962274	up	0.556833333	1.10157414	0.139566597	0.473942745	none
mog-4	0	0	0	5.3674	4.8296	2.8936	0	5.185	9.7587	0	4.363533333	437.3533333	8.772655479	0.002185128	up	4.981233333	499.1233333	8.963252539	7.60E-02	none
mask-1	0	0	0	5.3674	4.8296	2.8936	0	1.7283	0	0	4.363533333	437.3533333	8.772655479	0.002185128	up	0.5761	58.61	5.873074932	0.186950483	none
rpn-1	0	3.0273	1.7821	4.6006	5.5196	2.8936	1.6705	0	0	1.603133333	4.337933333	2.695334132	1.430464131	0.039604474	none	0.556833333	0.351386536	-1.508869184	0.81432781	none
icd-2	0	9.082	7.1283	3.8338	4.8296	4.3404	20.046	10.37	9.7587	5.403433333	4.3346	0.802559066	-0.317320521	0.64014546	none	13.39156667	2.475613135	1.307785882	6.93E-02	none
nasp-2	0	0	0	3.8338	6.2095	2.8936	1.6705	5.185	1.9517	0	4.3123	432.23	8.755655399	0.005981305	up	2.935733333	294.5733333	8.202483024	2.99E-02	up
gdi-1	0	3.0273	3.5641	3.8338	6.2095	2.8936	3.341	5.185	3.9035	2.197133333	4.3123	1.958332075	0.969625424	0.113690801	none	4.143166667	1.881701755	0.912037983	9.53E-02	none
cash-1	0	0	0	6.9009	2.7598	2.8936	6.682	5.185	5.8552	0	4.184766667	419.4766667	8.712446753	0.018462758	up	5.9074	591.74	9.20881961	8.35E-05	up
rpt-1	0	3.0273	3.5641	5.3674	2.7598	4.3404	5.0115	6.9133	5.8552	2.197133333	4.155866667	1.887455825	0.916442879	0.109354393	none	5.926666667	2.689763494	1.427479325	1.97E-02	none
cct-7	0	1.5137	5.3462	4.6006	2.0698	5.7872	3.341	1.7283	3.9035	2.286633333	4.152533333	1.812450108	0.857941282	0.194430545	none	2.990933333	1.30666628	0.385890726	0.351530385	none
K01G5.5	0	4.541	7.1283	5.3674	4.1397	2.8936	11.694	6.9133	5.8552	3.889766667	4.133566667	1.062516561	0.087485328	0.458593389	none	8.154166667	2.093501321	1.065917828	9.80E-02	none
Y39A3CL.4	0	0	0	3.8338	2.7598	5.7872	11.694	5.185	1.9517	0	4.126933333	413.6933333	8.692417899	0.004804807	up	6.2769	628.69	9.296205005	4.68E-02	up
znfx-1	0	0	0	3.0671	4.8296	4.3404	26.728	22.468	31.228	0	4.079033333	408.9033333	8.675616013	0.000741283	up	26.808	2681.8	11.38898593	2.24E-04	up
spt-16	0	0	1.7821	3.0671	4.8296	4.3404	1.6705	0	1.9517	0.594033333	4.079033333	6.769549142	2.759059752	0.005869303	none	1.2074	2.015451686	1.0111032	0.255426912	none
ppfr-4	0	0	0	2.3003	5.5196	4.3404	6.682	3.4567	5.8552	0	4.053433333	406.3433333	8.666555415	0.006270099	up	5.3313	534.13	9.061047107	2.64E-03	up
rpl-11.1	0	6.0547	7.1283	1.5335	4.8296	5.7872	1.6705	3.4567	3.9035	4.394333333	4.0501	0.921842125	-0.117408399	0.550123052	none	3.010233333	0.685741315	-0.544263649	0.708438855	none
rpl-27	0	7.5683	7.1283	1.5335	4.8296	5.7872	3.341	3.4567	5.8552	4.898866667	4.0501	0.827095188	-0.27387472	0.612692668	none	4.217633333	0.861223908	-0.215539725	0.597384191	none
rps-16	0	7.5683	5.3462	0.76677	4.1397	7.234	3.341	3.4567	3.9035	4.304833333	4.046823333	0.940203948	-0.088954357	0.533070328	none	3.567066667	0.829016184	-0.270527828	0.620154365	none
pqn-59	0	0	0	3.0671	7.5894	1.4468	3.341	8.6417	7.8069	0	4.034433333	404.4433333	8.65979377	0.046584449	up	6.596533333	660.6533333	9.36774963	8.01E-03	up
prg-1	0	0	0	5.3674	3.4497	2.8936	10.023	5.185	1.9517	0	3.903566667	391.3566667	8.612340211	0.003236886	up	5.7199	572.99	9.162366151	3.56E-02	up
rpt-6	0	4.541	5.3462	4.6006	2.7598	4.3404	3.341	5.185	1.9517	3.295733333	3.900266667	1.182874198	0.242296648	0.374316346	none	3.492566667	1.059543016	0.083442161	0.461431148	none
rpl-16	0	12.109	3.5641	3.8338	4.8296	2.8936	8.3525	5.185	0	5.224366667	3.852333333	0.737879782	-0.438542309	0.637458305	none	4.5125	0.864001376	-0.210894486	0.561168057	none
mcm-6	0	1.5137	5.3462	3.0671	4.1397	4.3404	1.6705	5.185	7.8069	2.286633333	3.849066667	1.680314663	0.748731424	0.197257283	none	4.887466667	2.132454753	1.09251513	0.16844868	none
rps-20	0	10.596	16.039	1.5335	4.1397	5.7872	6.682	5.185	7.8069	8.878333333	3.820133333	0.430916932	-1.214518307	0.821224025	none	6.557966667	0.738942434	-0.436466117	0.673955017	none
spt-5	0	1.5137	1.7821	6.9009	1.3799	2.8936	1.6705	1.7283	0	1.0986	3.7248	3.36893379	1.752292075	0.102649459	none	1.132933333	1.030969992	0.044002342	0.483771138	none
tcc-1	0	0	0	5.3674	2.7598	2.8936	0	0	0	0	3.6736	368.36	8.524972598	0.006159332	up	0	1	0	NA	none
copb-1	0	6.0547	7.1283	5.3674	2.7598	2.8936	10.023	3.4567	7.8069	4.394333333	3.6736	0.836358132	-0.257807252	0.611651972	none	7.095533333	1.613305078	0.69001928	0.205095599	none
hach-1	0	3.0273	5.3462	5.3674	4.1397	1.4468	1.6705	1.7283	7.8069	2.791166667	3.6513	1.307062533	0.386328165	0.339675162	none	3.735233333	1.337026239	0.419027779	0.365366364	none
sec-6	0	0	0	4.6006	3.4497	2.8936	5.0115	3.4567	3.9035	0	3.647966667	365.7966667	8.514898118	0.000956948	up	4.1239	413.39	8.69135968	4.36E-04	up
pgl-2	0	0	0	3.8338	2.7598	4.3404	1.6705	0	0	0	3.644666667	365.4666667	8.513596017	0.000721177	up	0.556833333	56.68333333	5.824852695	0.186950483	none
T05F1.2	0	0	1.7821	3.8338	4.1397	2.8936	8.3525	5.185	7.8069	0.594033333	3.622366667	6.013520225	2.58820977	0.006267839	none	7.1148	11.79537553	3.560149445	2.34E-03	up
nuo-5	0	6.0547	8.9103	3.8338	4.1397	2.8936	3.341	1.7283	1.9517	4.988333333	3.622366667	0.726715572	-0.460537275	0.68307796	none	2.340333333	0.470223408	-1.088581737	0.810882794	none
acaa-2	0	10.596	3.5641	3.8338	4.1397	2.8936	0	0	1.9517	4.720033333	3.622366667	0.767936801	-0.380940509	0.628034415	none	0.650566667	0.139653702	-2.840074275	0.865072629	none
math-33	0	4.541	1.7821	3.0671	3.4497	4.3404	6.682	5.185	7.8069	2.1077	3.619066667	1.713683084	0.777100333	0.166506846	none	6.557966667	3.101462278	1.632948578	2.16E-02	none
atx-2	0	0	0	2.3003	4.1397	4.3404	0	0	0	0	3.593466667	360.3466667	8.49324169	0.002602979	up	0	1	0	NA	none
egl-4	0	6.0547	10.692	2.3003	4.1397	4.3404	5.0115	12.098	3.9035	5.582233333	3.593466667	0.64436987	-0.634039058	0.71819452	none	7.004333333	1.254299117	0.326881434	0.370730531	none
rps-28	0	4.541	5.3462	1.5335	3.4497	5.7872	1.6705	1.7283	1.9517	3.295733333	3.590133333	1.089057395	0.123079989	0.446873959	none	1.7835	0.54254225	-0.882192605	0.792262942	none
ahsa-1	0	3.0273	1.7821	1.5335	4.8296	4.3404	1.6705	5.185	7.8069	1.603133333	3.567833333	2.217940241	1.149220495	0.109833993	none	4.887466667	3.035996198	1.602169984	8.65E-02	none
pqn-27	0	0	3.5641	1.5335	4.8296	4.3404	1.6705	0	1.9517	1.188033333	3.567833333	2.986422192	1.578418134	0.102117826	none	1.2074	1.016165382	0.023135222	0.494560532	none
cdk-1	0	3.0273	5.3462	1.5335	4.8296	4.3404	3.341	1.7283	1.9517	2.791166667	3.567833333	1.277265425	0.353058359	0.348664332	none	2.340333333	0.839055156	-0.253162445	0.602222803	none
par-1	0	1.5137	3.5641	0.76677	4.1397	5.7872	0	0	0	1.6926	3.564556667	2.099469439	1.070024788	0.178858844	none	0	0.00587337	-7.411595725	0.911714472	none
daf-18	0	0	0	2.3003	6.8995	1.4468	1.6705	5.185	1.9517	0	3.548866667	355.8866667	8.475274073	0.052074036	none	2.935733333	294.5733333	8.202483024	2.99E-02	up
Y71F9AL.9	0	1.5137	0	1.5335	6.2095	2.8936	0	5.185	1.9517	0.504566667	3.545533333	6.90976226	2.788636073	0.054335678	none	2.3789	4.642547127	2.214916555	0.152416101	none
T28D6.6	0	6.0547	1.7821	6.1342	2.7598	1.4468	8.3525	1.7283	3.9035	2.612266667	3.446933333	1.31829969	0.398678376	0.36615195	none	4.661433333	1.78144862	0.833050874	0.241332827	none
cpt-1	0	3.0273	3.5641	5.3674	2.0698	2.8936	6.682	3.4567	1.9517	2.197133333	3.4436	1.564744616	0.645927212	0.224602349	none	4.030133333	1.83048902	0.87222912	0.18096842	none
hrpk-1	0	0	3.5641	4.6006	1.3799	4.3404	0	1.7283	3.9035	1.188033333	3.4403	2.879969951	1.526053759	0.112883467	none	1.877266667	1.57530397	0.655630238	0.347868169	none
plp-1	0	7.5683	1.7821	5.3674	3.4497	1.4468	13.364	6.9133	9.7587	3.1168	3.4213	1.097383907	0.134068324	0.455343718	none	10.012	3.205193808	1.680411595	3.98E-02	none
pid-3	0	0	0	4.6006	2.7598	2.8936	0	0	0	0	3.418	342.8	8.421223299	0.002241788	up	0	1	0	NA	none
meg-4	0	0	0	4.6006	2.7598	2.8936	3.341	0	3.9035	0	3.418	342.8	8.421223299	0.002241788	up	2.414833333	242.4833333	7.921741779	5.93E-02	none
F27D4.1	0	1.5137	1.7821	3.8338	3.4497	2.8936	3.341	1.7283	1.9517	1.0986	3.392366667	3.069066089	1.617799713	0.010325589	none	2.340333333	2.120091407	1.084126467	8.65E-02	none
mct-6	0	4.541	1.7821	3.0671	2.7598	4.3404	1.6705	3.4567	3.9035	2.1077	3.3891	1.605090428	0.682654579	0.206942816	none	3.010233333	1.426185642	0.512161785	0.28828685	none
tiar-1	0	0	0	3.0671	4.1397	2.8936	1.6705	5.185	1.9517	0	3.3668	337.68	8.399512924	0.00049348	up	2.935733333	294.5733333	8.202483024	2.99E-02	up
Y37E3.8	0	1.5137	8.9103	2.3003	3.4497	4.3404	3.341	3.4567	7.8069	3.474666667	3.363466667	0.96808877	-0.046788752	0.514806878	none	4.8682	1.399904343	0.485328249	0.339147248	none
hars-1	0	3.0273	0	3.0671	5.5196	1.4468	5.0115	5.185	0	1.0091	3.3445	3.291629869	1.71880212	0.103839758	none	3.398833333	3.344944886	1.74198244	0.146666227	none
cand-1	0	1.5137	3.5641	3.0671	5.5196	1.4468	3.341	5.185	1.9517	1.6926	3.3445	1.970222013	0.978358208	0.176182017	none	3.492566667	2.057187047	1.040672975	0.133109874	none
mcm-7	0	1.5137	5.3462	2.3003	4.8296	2.8936	1.6705	3.4567	3.9035	2.286633333	3.341166667	1.459164865	0.545142896	0.291161481	none	3.010233333	1.315069885	0.395139469	0.348701744	none
rsp-3	0	1.5137	3.5641	1.5335	4.1397	4.3404	6.682	1.7283	1.9517	1.6926	3.337866667	1.966326011	0.975502536	0.148401167	none	3.454	2.034535416	1.024699395	0.205112657	none
rpl-21	0	6.0547	10.692	0	4.1397	5.7872	3.341	3.4567	7.8069	5.582233333	3.308966667	0.593495741	-0.752690418	0.722032966	none	4.8682	0.872316963	-0.19707565	0.577440496	none
mcm-4	0	0	1.7821	5.3674	2.7598	1.4468	5.0115	1.7283	3.9035	0.594033333	3.191333333	5.29992826	2.405972831	0.057816979	none	3.547766667	5.890017107	2.558271824	2.98E-02	none
xpo-2	0	1.5137	5.3462	5.3674	2.7598	1.4468	1.6705	5.185	5.8552	2.286633333	3.191333333	1.39392444	0.47915236	0.334519993	none	4.2369	1.849185039	0.886889595	0.197972988	none
acdh-3	0	4.541	7.1283	3.8338	1.3799	4.3404	0	0	0	3.889766667	3.1847	0.819202858	-0.287707346	0.613946023	none	0	0.002564256	-8.607243996	0.932354654	none
rpn-2	0	0	0	3.8338	2.7598	2.8936	6.682	3.4567	1.9517	0	3.1624	317.24	8.309430878	0.000363017	up	4.030133333	404.0133333	8.658259096	2.23E-02	up
copb-2	0	1.5137	1.7821	3.0671	2.0698	4.3404	6.682	1.7283	1.9517	1.0986	3.1591	2.85865055	1.515334272	0.037335137	none	3.454	3.124661736	1.643700017	0.119974084	none
rla-0	0	1.5137	1.7821	2.3003	1.3799	5.7872	10.023	5.185	9.7587	1.0986	3.1558	2.855673823	1.513831203	0.114797508	none	8.322233333	7.515996151	2.909964328	6.14E-03	none
npp-13	0	0	0	3.8338	4.1397	1.4468	1.6705	0	0	0	3.1401	315.01	8.299253818	0.010520039	up	0.556833333	56.68333333	5.824852695	0.186950483	none
ech-1.2	0	6.0547	10.692	3.8338	4.1397	1.4468	1.6705	5.185	5.8552	5.582233333	3.1401	0.563299099	-0.82802693	0.75539062	none	4.2369	0.759428255	-0.397014419	0.645476244	none
ani-1	0	0	0	3.0671	3.4497	2.8936	0	1.7283	1.9517	0	3.1368	314.68	8.297741678	2.22E-05	up	1.226666667	123.6666667	6.950312876	5.88E-02	none
ubl-1	0	0	14.257	2.3003	2.7598	4.3404	3.341	3.4567	7.8069	4.752333333	3.1335	0.660075593	-0.599296841	0.623749995	none	4.8682	1.02432981	0.034680304	0.491266287	none
gls-1	0	0	0	1.5335	2.0698	5.7872	0	0	0	0	3.130166667	314.0166667	8.294697323	0.039676179	up	0	1	0	NA	none
rpl-1	0	6.0547	5.3462	1.5335	2.0698	5.7872	5.0115	5.185	1.9517	3.8003	3.130166667	0.824125834	-0.279063458	0.605917799	none	4.0494	1.06537543	0.091361914	0.457277992	none
smc-4	0	0	0	2.3003	4.1397	2.8936	1.6705	3.4567	3.9035	0	3.1112	312.12	8.285956995	0.002282116	up	3.010233333	302.0233333	8.238516202	5.79E-03	up
bckd-1A	0	9.082	5.3462	1.5335	3.4497	4.3404	3.341	5.185	0	4.8094	3.107866667	0.646940836	-0.628294313	0.714372212	none	2.842	0.59177491	-0.756879565	0.723538734	none
arf-3	0	4.541	5.3462	0.76677	2.7598	5.7872	1.6705	1.7283	0	3.295733333	3.10459	0.942178236	-0.085928089	0.53233225	none	1.132933333	0.34574275	-1.532229096	0.856995151	none
rod-1	0	0	1.7821	2.3003	5.5196	1.4468	3.341	1.7283	1.9517	0.594033333	3.0889	5.130346007	2.359056129	0.071902129	none	2.340333333	3.891065614	1.960165308	4.43E-02	none
folt-2	0	3.0273	1.7821	0.76677	4.1397	4.3404	6.682	3.4567	0	1.603133333	3.08229	1.916946316	0.938809935	0.18333794	none	3.379566667	2.101231558	1.071235157	0.224596875	none
ddx-27	0	0	1.7821	5.3674	2.0698	1.4468	1.6705	0	1.9517	0.594033333	2.961333333	4.919154572	2.298410389	0.077620432	none	1.2074	2.015451686	1.0111032	0.255426912	none
oma-2	0	0	0	3.0671	0	5.7872	0	0	0	0	2.951433333	296.1433333	8.210151799	0.076108446	none	0	1	0	NA	none
nst-1	0	4.541	1.7821	4.6006	2.7598	1.4468	3.341	0	0	2.1077	2.935733333	1.391005966	0.476128607	0.316737241	none	1.113666667	0.530607105	-0.914284101	0.702058719	none
smg-2	0	0	0	3.8338	3.4497	1.4468	0	1.7283	0	0	2.9101	292.01	8.189873965	0.008533208	up	0.5761	58.61	5.873074932	0.186950483	none
rpt-2	0	7.5683	3.5641	3.8338	4.8296	0	11.694	3.4567	0	3.7108	2.8878	0.778811008	-0.360654818	0.614781222	none	5.050233333	1.359985308	0.443591066	0.380138184	none
nhl-2	0	0	0	3.0671	4.1397	1.4468	1.6705	0	3.9035	0	2.884533333	289.4533333	8.17718696	0.010552822	up	1.858	186.8	7.545350645	8.78E-02	none
alh-13	0	3.0273	1.7821	2.3003	3.4497	2.8936	6.682	5.185	5.8552	1.603133333	2.8812	1.7922883	0.841802722	0.122573159	none	5.9074	3.668264661	1.875097731	5.87E-03	none
alh-8	0	7.5683	1.7821	2.3003	3.4497	2.8936	6.682	1.7283	3.9035	3.1168	2.8812	0.924651401	-0.113018532	0.538190285	none	4.1046	1.315914034	0.396065243	0.366359602	none
rpl-36.A	0	3.0273	3.5641	1.5335	2.7598	4.3404	3.341	1.7283	1.9517	2.197133333	2.8779	1.308439303	0.387847001	0.323257237	none	2.340333333	1.064880539	0.090691594	0.456064768	none
mlc-1	0	4.541	5.3462	1.5335	2.7598	4.3404	0	3.4567	5.8552	3.295733333	2.8779	0.873603436	-0.194949564	0.583723512	none	3.103966667	0.941989675	-0.086216849	0.530192761	none
epi-1	0	24.219	5.3462	3.0671	5.5196	0	0	0	0	9.855066667	2.862233333	0.291151944	-1.780155846	0.797542253	none	0	0.001013678	-9.94618499	0.874581987	none
rpt-4	0	1.5137	3.5641	5.3674	2.7598	0	3.341	1.7283	5.8552	1.6926	2.709066667	1.597008497	0.675371989	0.307098767	none	3.6415	2.144661107	1.100749695	0.142957939	none
rha-1	0	0	0	4.6006	2.0698	1.4468	0	0	0	0	2.705733333	271.5733333	8.085198013	0.024263118	up	0	1	0	NA	none
ccdc-47	0	3.0273	1.7821	4.6006	2.0698	1.4468	1.6705	1.7283	1.9517	1.603133333	2.705733333	1.683514485	0.751476134	0.222787182	none	1.7835	1.111811382	0.152912056	0.424029361	none
eftu-2	0	0	1.7821	3.8338	1.3799	2.8936	5.0115	3.4567	0	0.594033333	2.702433333	4.490535842	2.166887608	0.042933882	none	2.822733333	4.689697037	2.229494725	0.117509966	none
hel-1	0	1.5137	1.7821	3.0671	0.68995	4.3404	3.341	5.185	3.9035	1.0986	2.69915	2.443757893	1.289101362	0.127408026	none	4.143166667	3.746316676	1.905472856	8.68E-03	none
larp-1	0	0	0	4.6006	3.4497	0	0	0	0	0	2.683433333	269.3433333	8.073302546	0.062091074	none	0	1	0	NA	none
ngp-1	0	3.0273	0	3.8338	2.7598	1.4468	0	0	1.9517	1.0091	2.680133333	2.639714781	1.400382056	0.121732445	none	0.650566667	0.648186308	-0.625519548	0.609949746	none
sart-3	0	0	0	3.8338	2.7598	1.4468	0	0	0	0	2.680133333	269.0133333	8.07153387	0.00889777	up	0	1	0	NA	none
frm-4	0	0	0	3.8338	2.7598	1.4468	0	1.7283	1.9517	0	2.680133333	269.0133333	8.07153387	0.00889777	up	1.226666667	123.6666667	6.950312876	5.88E-02	none
cars-1	0	1.5137	1.7821	3.8338	2.7598	1.4468	5.0115	0	0	1.0986	2.680133333	2.426604125	1.278938767	0.074320177	none	1.6705	1.515875879	0.60015163	0.380767505	none
C18B2.5	0	7.5683	3.5641	3.8338	2.7598	1.4468	0	0	0	3.7108	2.680133333	0.722998638	-0.467935165	0.661858498	none	0	0.002687594	-8.539469035	0.917583453	none
ogdh-2	0	1.5137	1.7821	3.8338	2.7598	1.4468	5.0115	3.4567	1.9517	1.0986	2.680133333	2.426604125	1.278938767	0.074320177	none	3.4733	3.142071081	1.651715818	4.26E-02	none
meg-3	0	0	0	2.3003	1.3799	4.3404	0	0	0	0	2.673533333	268.3533333	8.067989998	0.018897338	up	0	1	0	NA	none
edc-4	0	0	0	3.0671	3.4497	1.4468	5.0115	5.185	3.9035	0	2.654533333	266.4533333	8.057739071	0.00620332	up	4.7	471	8.87958325	1.52E-04	up
H34C03.2	0	0	0	3.0671	3.4497	1.4468	1.6705	3.4567	3.9035	0	2.654533333	266.4533333	8.057739071	0.00620332	up	3.010233333	302.0233333	8.238516202	5.79E-03	up
cct-2	0	1.5137	0	3.0671	3.4497	1.4468	1.6705	0	1.9517	0.504566667	2.654533333	5.178208201	2.372452973	0.02689048	none	1.2074	2.365874198	1.242373363	0.212219513	none
F13D12.5	0	0	0	2.3003	2.7598	2.8936	6.682	10.37	9.7587	0	2.651233333	266.1233333	8.055951199	6.14E-05	up	8.9369	894.69	9.805244081	7.18E-04	up
frm-1	0	12.109	5.3462	3.0671	4.8296	0	3.341	3.4567	1.9517	5.8184	2.632233333	0.45333768	-1.141342017	0.776798482	none	2.916466667	0.502104637	-0.993940046	0.770996636	none
let-502	0	0	0	2.3003	4.1397	1.4468	1.6705	0	3.9035	0	2.628933333	263.8933333	8.043811094	0.014845147	up	1.858	186.8	7.545350645	8.78E-02	none
syf-1	0	0	0	1.5335	3.4497	2.8936	3.341	0	1.9517	0	2.6256	263.56	8.041987622	0.00496613	up	1.764233333	177.4233333	7.471051944	7.14E-02	none
ifg-1	0	0	0	1.5335	3.4497	2.8936	0	1.7283	3.9035	0	2.6256	263.56	8.041987622	0.00496613	up	1.877266667	188.7266667	7.560154477	8.59E-02	none
metr-1	0	0	0	1.5335	3.4497	2.8936	5.0115	5.185	3.9035	0	2.6256	263.56	8.041987622	0.00496613	up	4.7	471	8.87958325	1.52E-04	up
adk-1	0	6.0547	7.1283	0.76677	4.1397	2.8936	3.341	0	1.9517	4.394333333	2.600023333	0.592603497	-0.754860956	0.749574156	none	1.764233333	0.402838114	-1.311727906	0.830774945	none
rpl-30	0	4.541	3.5641	0	3.4497	4.3404	1.6705	1.7283	0	2.7017	2.5967	0.961278903	-0.056973024	0.520579554	none	1.132933333	0.421482219	-1.246456325	0.823840079	none
arf-1.2	0	6.0547	5.3462	0	3.4497	4.3404	0	0	0	3.8003	2.5967	0.684119361	-0.547680036	0.684023321	none	0	0.002624465	-8.573760781	0.941174824	none
cgp-1	0	0	0	1.5335	6.2095	0	1.6705	0	0	0	2.581	259.1	8.017365205	0.119556512	none	0.556833333	56.68333333	5.824852695	0.186950483	none
mrps-18C	0	4.541	3.5641	3.8338	0.68995	2.8936	3.341	3.4567	1.9517	2.7017	2.47245	0.915458937	-0.127432919	0.551429139	none	2.916466667	1.07920001	0.109962267	0.445167806	none
let-418	0	0	0	4.6006	2.7598	0	3.341	1.7283	1.9517	0	2.453466667	246.3466667	7.94454614	0.070187671	none	2.340333333	235.0333333	7.87672157	4.87E-03	up
sna-2	0	0	0	3.8338	2.0698	1.4468	1.6705	3.4567	0	0	2.450133333	246.0133333	7.942592698	0.013297166	up	1.709066667	171.9066667	7.425481684	8.10E-02	none
bmk-1	0	0	0	3.8338	2.0698	1.4468	1.6705	1.7283	1.9517	0	2.450133333	246.0133333	7.942592698	0.013297166	up	1.7835	179.35	7.486633935	1.58E-05	up
cct-8	0	3.0273	0	3.8338	2.0698	1.4468	6.682	8.6417	15.614	1.0091	2.450133333	2.414025447	1.271440884	0.154326945	none	10.31256667	10.12910084	3.340434207	1.62E-02	up
F01G4.4	0	0	0	3.0671	1.3799	2.8936	0	1.7283	1.9517	0	2.446866667	245.6866667	7.940675755	0.005143996	up	1.226666667	123.6666667	6.950312876	5.88E-02	none
D2045.2	0	0	1.7821	3.8338	3.4497	0	0	1.7283	1.9517	0.594033333	2.427833333	4.03592517	2.012899426	0.123831276	none	1.226666667	2.04734838	1.033756615	0.250511526	none
cls-2	0	0	0	3.0671	2.7598	1.4468	0	0	0	0	2.424566667	243.4566667	7.927521197	0.004081146	up	0	1	0	NA	none
klp-7	0	0	0	3.0671	2.7598	1.4468	0	0	1.9517	0	2.424566667	243.4566667	7.927521197	0.004081146	up	0.650566667	66.05666667	6.045632265	0.186950483	none
npp-8	0	0	1.7821	3.0671	2.7598	1.4468	3.341	6.9133	3.9035	0.594033333	2.424566667	4.03051708	2.010964936	0.038675213	none	4.719266667	7.829479609	2.968916421	1.53E-02	none
sup-46	0	4.541	1.7821	2.3003	2.0698	2.8936	5.0115	1.7283	1.9517	2.1077	2.421233333	1.148053706	0.199190133	0.413467624	none	2.897166667	1.372794384	0.457115556	0.332638185	none
F52B5.3	0	0	0	2.3003	2.0698	2.8936	5.0115	3.4567	5.8552	0	2.421233333	243.1233333	7.92554455	0.000295901	up	4.774466667	478.4466667	8.902214304	1.22E-03	up
gsy-1	0	0	1.7821	2.3003	2.0698	2.8936	3.341	5.185	1.9517	0.594033333	2.421233333	4.02499862	2.008988289	0.02336443	none	3.492566667	5.798631422	2.535712439	2.96E-02	none
rpn-9	0	0	0	2.3003	3.4497	1.4468	1.6705	1.7283	1.9517	0	2.398933333	240.8933333	7.912250658	0.007223128	up	1.7835	179.35	7.486633935	1.58E-05	up
M01H9.3	0	0	0	1.5335	2.7598	2.8936	0	0	1.9517	0	2.395633333	240.5633333	7.910272953	0.002603263	up	0.650566667	66.05666667	6.045632265	0.186950483	none
iars-1	0	1.5137	0	1.5335	2.7598	2.8936	1.6705	0	3.9035	0.504566667	2.395633333	4.675066399	2.224986855	0.023321135	none	1.858	3.630239036	1.860064547	0.167890815	none
ife-1	0	0	0	0.76677	2.0698	4.3404	1.6705	3.4567	1.9517	0	2.392323333	240.2323333	7.908286529	0.041874236	up	2.359633333	236.9633333	7.88852003	6.55E-03	up
hip-1	0	0	0	1.5335	4.1397	1.4468	13.364	20.74	17.566	0	2.373333333	238.3333333	7.896836931	0.02743787	up	17.22333333	1723.333333	10.75098606	6.43E-04	up
Y75B8A.25	0	0	0	1.5335	4.1397	1.4468	0	0	0	0	2.373333333	238.3333333	7.896836931	0.02743787	up	0	1	0	NA	none
rpl-26	0	3.0273	1.7821	1.5335	5.5196	0	0	5.185	1.9517	1.603133333	2.351033333	1.463631855	0.549552721	0.35444093	none	2.3789	1.480906724	0.566480774	0.340120656	none
myo-5	0	0	0	0	6.8995	0	3.341	1.7283	0	0	2.299833333	230.9833333	7.851644947	0.186950483	none	1.689766667	169.9766667	7.409192906	7.74E-02	none
sptl-1	0	1.5137	0	4.6006	0.68995	1.4468	1.6705	0	3.9035	0.504566667	2.245783333	4.383850489	2.132198596	0.125658752	none	1.858	3.630239036	1.860064547	0.167890815	none
acly-2	0	0	0	4.6006	2.0698	0	5.0115	1.7283	3.9035	0	2.223466667	223.3466667	7.803140913	0.084980505	none	3.547766667	355.7766667	8.474828085	1.06E-02	up
maph-1.1	0	3.0273	0	4.6006	2.0698	0	0	0	0	1.0091	2.223466667	2.191606973	1.131989099	0.253667037	none	0	0.00981258	-6.671151814	0.813049517	none
SRP54	0	1.5137	0	3.8338	1.3799	1.4468	3.341	3.4567	1.9517	0.504566667	2.220166667	4.3340675	2.115721623	0.072907743	none	2.916466667	5.687244931	2.507729938	1.30E-02	none
mca-2	0	1.5137	0	2.3003	0	4.3404	1.6705	3.4567	0	0.504566667	2.213566667	4.321241174	2.111445752	0.137342381	none	1.709066667	3.34080456	1.740195586	0.17104285	none
hphd-1	0	3.0273	1.7821	3.0671	2.0698	1.4468	0	1.7283	0	1.603133333	2.194566667	1.36663636	0.450629416	0.292511916	none	0.5761	0.363330165	-1.460646947	0.808194682	none
K11H3.3	0	1.5137	1.7821	2.3003	1.3799	2.8936	1.6705	3.4567	1.9517	1.0986	2.191266667	1.985627518	0.989595015	0.098882467	none	2.359633333	2.137500752	1.095924927	9.16E-02	none
bckd-1b	0	1.5137	1.7821	2.3003	1.3799	2.8936	1.6705	0	1.9517	1.0986	2.191266667	1.985627518	0.989595015	0.098882467	none	1.2074	1.0981418	0.135064358	0.450657277	none
C30G12.2	0	1.5137	1.7821	2.3003	1.3799	2.8936	1.6705	5.185	1.9517	1.0986	2.191266667	1.985627518	0.989595015	0.098882467	none	2.935733333	2.657165193	1.409887922	0.108783643	none
fat-6	0	4.541	1.7821	2.3003	1.3799	2.8936	5.0115	1.7283	3.9035	2.1077	2.191266667	1.039461051	0.0558357	0.477510935	none	3.547766667	1.680014481	0.748473669	0.214153346	none
R151.2	0	0	1.7821	2.3003	2.7598	1.4468	1.6705	3.4567	1.9517	0.594033333	2.168966667	3.607361625	1.850944055	0.045035127	none	2.359633333	3.923017494	1.971963769	4.78E-02	none
ekl-6	0	0	0	2.3003	2.7598	1.4468	0	1.7283	1.9517	0	2.168966667	217.8966667	7.767500316	0.002435004	up	1.226666667	123.6666667	6.950312876	5.88E-02	none
nxf-1	0	1.5137	0	2.3003	2.7598	1.4468	1.6705	0	1.9517	0.504566667	2.168966667	4.234566302	2.082214218	0.02929951	none	1.2074	2.365874198	1.242373363	0.212219513	none
srpa-68	0	1.5137	0	2.3003	2.7598	1.4468	1.6705	0	1.9517	0.504566667	2.168966667	4.234566302	2.082214218	0.02929951	none	1.2074	2.365874198	1.242373363	0.212219513	none
mct-4	0	1.5137	3.5641	2.3003	2.7598	1.4468	1.6705	0	1.9517	1.6926	2.168966667	1.279787776	0.355904591	0.34392119	none	1.2074	0.715024081	-0.483936265	0.64678694	none
pck-1	0	0	5.3462	1.5335	2.0698	2.8936	3.341	5.185	3.9035	1.782066667	2.165633333	1.214035936	0.279811127	0.421920211	none	4.143166667	2.31752911	1.21258746	0.136972025	none
hsp-60	0	3.0273	7.1283	1.5335	2.0698	2.8936	0	0	0	3.3852	2.165633333	0.640796811	-0.642061126	0.703461271	none	0	0.002945335	-8.407352751	0.911711746	none
ostb-1	0	1.5137	5.3462	0.76677	1.3799	4.3404	5.0115	3.4567	5.8552	2.286633333	2.162356667	0.945887458	-0.080259553	0.524050334	none	4.774466667	2.083252297	1.058837571	0.112905681	none
T26A5.2	0	0	0	1.5335	3.4497	1.4468	0	0	0	0	2.143333333	215.3333333	7.750427854	0.015265303	up	0	1	0	NA	none
M142.5	0	4.541	3.5641	0	2.0698	4.3404	1.6705	1.7283	1.9517	2.7017	2.136733333	0.791655911	-0.337054588	0.611522583	none	1.7835	0.661393222	-0.596419834	0.728523392	none
rla-1	0	1.5137	0	0	3.4497	2.8936	1.6705	1.7283	1.9517	0.504566667	2.114433333	4.128587161	2.045648163	0.122495856	none	1.7835	3.485457019	1.801347837	3.34E-02	none
hum-2	0	0	0	4.6006	1.3799	0	0	0	0	0	1.9935	200.35	7.6463787	0.108710007	none	0	1	0	NA	none
hcp-2	0	0	0	3.0671	0	2.8936	0	0	0	0	1.9869	199.69	7.641618278	0.058226701	none	0	1	0	NA	none
T23H2.3	0	0	0	3.8338	2.0698	0	3.341	1.7283	3.9035	0	1.967866667	197.7866667	7.627801363	0.075172596	none	2.990933333	300.0933333	8.229267459	5.06E-03	up
T22D1.3	0	3.0273	0	3.8338	2.0698	0	3.341	1.7283	5.8552	1.0091	1.967866667	1.940797436	0.956649549	0.27855827	none	3.6415	3.583063487	1.841193607	8.43E-02	none
npp-3	0	0	2	3.8338	2.0698	0	1.6705	3.4567	3.9035	0.666666667	1.967866667	2.922955665	1.547427947	0.185595254	none	3.010233333	4.463399015	2.158142785	3.50E-02	none
rbm-39	0	0	0	3.0671	1.3799	1.4468	0	0	0	0	1.9646	197.46	7.625416622	0.011774904	up	0	1	0	NA	none
akt-1	0	0	1.7821	3.0671	1.3799	1.4468	3.341	3.4567	3.9035	0.594033333	1.9646	3.269024888	1.708860361	0.0830746	none	3.567066667	5.921968986	2.566076935	4.30E-03	none
Y82E9BR.18	0	1.5137	0	3.0671	2.7598	0	0	1.7283	0	0.504566667	1.9423	3.794066205	1.923744853	0.130270102	none	0.5761	1.139016648	0.187788834	0.465035665	none
hpo-29	0	0	1.7821	2.3003	2.0698	1.4468	1.6705	1.7283	3.9035	0.594033333	1.938966667	3.226587937	1.690009345	0.052976443	none	2.4341	4.046299873	2.016603243	6.17E-02	none
let-767	0	3.0273	3.5641	2.3003	2.0698	1.4468	1.6705	3.4567	0	2.197133333	1.938966667	0.883030779	-0.179464369	0.584147001	none	1.709066667	0.778868517	-0.360548291	0.619987595	none
Y38E10A.17	0	0	0	2.3003	2.0698	1.4468	0	0	0	0	1.938966667	194.8966667	7.606565606	0.00080168	up	0	1	0	NA	none
nifk-1	0	1.5137	0	2.3003	2.0698	1.4468	0	0	1.9517	0.504566667	1.938966667	3.787588262	1.921279508	0.03207955	none	0.650566667	1.283733886	0.360346167	0.43393153	none
dhs-9	0	1.5137	1.7821	2.3003	2.0698	1.4468	0	3.4567	0	1.0986	1.938966667	1.758043178	0.813970504	0.12034636	none	1.152233333	1.048379337	0.068160825	0.484278346	none
dcap-2	0	0	0	1.5335	1.3799	2.8936	0	0	0	0	1.935666667	194.5666667	7.604120757	0.007905098	up	0	1	0	NA	none
fubl-2	0	0	0	1.5335	1.3799	2.8936	0	1.7283	0	0	1.935666667	194.5666667	7.604120757	0.007905098	up	0.5761	58.61	5.873074932	0.186950483	none
mek-5	0	1.5137	1.7821	1.5335	1.3799	2.8936	0	0	0	1.0986	1.935666667	1.75506645	0.811525655	0.158948624	none	0	0.009020386	-6.792595103	0.940626118	none
adr-1	0	1.5137	1.7821	1.5335	1.3799	2.8936	1.6705	0	3.9035	1.0986	1.935666667	1.75506645	0.811525655	0.158948624	none	1.858	1.685008118	0.752755542	0.289530986	none
ctc-2	0	1.5137	1.7821	0.76677	0.68995	4.3404	1.6705	1.7283	1.9517	1.0986	1.932373333	1.752095736	0.809081607	0.281782764	none	1.7835	1.617806242	0.694038833	0.14471122	none
trap-3	0	3.0273	5.3462	0.76677	0.68995	4.3404	3.341	1.7283	7.8069	2.791166667	1.932373333	0.693415839	-0.528207305	0.65797135	none	4.292066667	1.535812459	0.619002057	0.281859217	none
eif-3.l	0	0	1.7821	0.76677	0.68995	4.3404	1.6705	5.185	1.9517	0.594033333	1.932373333	3.215672424	1.685120449	0.187658916	none	2.935733333	4.876772805	2.285926763	7.00E-02	none
T05H10.1	0	0	0	2.3003	3.4497	0	1.6705	1.7283	1.9517	0	1.916666667	192.6666667	7.589963182	0.065880749	none	1.7835	179.35	7.486633935	1.58E-05	up
copg-1	0	1.5137	3.5641	2.3003	3.4497	0	0	1.7283	1.9517	1.6926	1.916666667	1.131602647	0.178367456	0.442236996	none	1.226666667	0.726340107	-0.461282849	0.640887744	none
wdr-4	0	3.0273	0	1.5335	2.7598	1.4468	1.6705	1.7283	1.9517	1.0091	1.913366667	1.887318876	0.916338197	0.227570899	none	1.7835	1.759886174	0.815482121	0.243546744	none
F42G9.1	0	0	0	1.5335	2.7598	1.4468	3.341	3.4567	9.7587	0	1.913366667	192.3366667	7.587490011	0.005357218	up	5.5188	552.88	9.110822574	2.99E-02	up
nars-1	0	3.0273	0	1.5335	2.7598	1.4468	1.6705	3.4567	7.8069	1.0091	1.913366667	1.887318876	0.916338197	0.227570899	none	4.311366667	4.240375495	2.084192024	9.40E-02	none
cct-4	0	0	3.5641	1.5335	2.7598	1.4468	5.0115	1.7283	1.9517	1.188033333	1.913366667	1.605436688	0.682965772	0.29803803	none	2.897166667	2.426615843	1.278945734	0.171677326	none
npp-7	0	0	0	0.76677	2.0698	2.8936	0	0	0	0	1.910056667	192.0056667	7.58500508	0.018375631	up	0	1	0	NA	none
natc-2	0	0	1.7821	0.76677	2.0698	2.8936	6.682	3.4567	1.9517	0.594033333	1.910056667	3.17872634	1.668448818	0.099931882	none	4.030133333	6.688593345	2.741702834	4.31E-02	none
rps-24	0	3.0273	7.1283	0.76677	2.0698	2.8936	3.341	5.185	5.8552	3.3852	1.910056667	0.565520932	-0.822347672	0.734255941	none	4.793733333	1.414860195	0.500659504	0.278258147	none
rop-1	0	0	1.7821	0.76677	2.0698	2.8936	3.341	1.7283	0	0.594033333	1.910056667	3.17872634	1.668448818	0.099931882	none	1.689766667	2.814027923	1.492636644	0.194106717	none
F58F12.1	0	0	1.7821	0.76677	2.0698	2.8936	0	0	0	0.594033333	1.910056667	3.17872634	1.668448818	0.099931882	none	0	0.016555378	-5.916556261	0.813049517	none
cct-5	0	1.5137	0	0.76677	3.4497	1.4468	0	3.4567	0	0.504566667	1.887756667	3.68806763	1.882865111	0.109609456	none	1.152233333	2.258664248	1.175469829	0.316886731	none
F42A10.5	0	0	0	0.76677	3.4497	1.4468	1.6705	1.7283	0	0	1.887756667	189.7756667	7.568151209	0.039504514	up	1.132933333	114.2933333	6.836597444	5.81E-02	none
R74.8	0	0	0	0.76677	3.4497	1.4468	0	0	1.9517	0	1.887756667	189.7756667	7.568151209	0.039504514	up	0.650566667	66.05666667	6.045632265	0.186950483	none
xpo-1	0	0	1.7821	0.76677	3.4497	1.4468	3.341	0	0	0.594033333	1.887756667	3.141807847	1.651594948	0.13283906	none	1.113666667	1.860272612	0.895514055	0.350835175	none
ztf-7	0	0	1.7821	3.8338	1.3799	0	0	0	0	0.594033333	1.7379	2.893714475	1.532922577	0.209133458	none	0	0.016555378	-5.916556261	0.813049517	none
apb-1	0	1.5137	1.7821	3.0671	0.68995	1.4468	3.341	1.7283	3.9035	1.0986	1.734616667	1.573711588	0.654171164	0.258067893	none	2.990933333	2.706957724	1.436672357	4.58E-02	none
uba-2	0	1.5137	0	3.0671	0.68995	1.4468	0	0	0	0.504566667	1.734616667	3.390457991	1.761480169	0.113782342	none	0	0.019433828	-5.685286098	0.813049517	none
acs-13	0	0	1.7821	3.0671	0.68995	1.4468	0	1.7283	1.9517	0.594033333	1.734616667	2.888278793	1.530210006	0.1411796	none	1.226666667	2.04734838	1.033756615	0.250511526	none
acs-5	0	3.0273	3.5641	3.0671	0.68995	1.4468	3.341	1.7283	1.9517	2.197133333	1.734616667	0.790444619	-0.339263709	0.628843123	none	2.340333333	1.064880539	0.090691594	0.456064768	none
alfa-1	0	0	0	3.0671	0.68995	1.4468	0	0	1.9517	0	1.734616667	174.4616667	7.446766267	0.034327372	up	0.650566667	66.05666667	6.045632265	0.186950483	none
lpd-7	0	0	0	3.0671	0.68995	1.4468	3.341	0	0	0	1.734616667	174.4616667	7.446766267	0.034327372	up	1.113666667	112.3666667	6.812070316	0.186950483	none
Y65B4A.6	0	0	3.5641	2.3003	0	2.8936	1.6705	1.7283	0	1.188033333	1.7313	1.453465402	0.53949673	0.366071646	none	1.132933333	0.954007957	-0.067926795	0.515691951	none
pdi-6	0	3.0273	1.7821	3.0671	2.0698	0	8.3525	0	0	1.603133333	1.7123	1.067673679	0.094470772	0.467560591	none	2.784166667	1.732136215	0.792552388	0.353257869	none
rps-18	0	1.5137	3.5641	2.3003	1.3799	1.4468	3.341	1.7283	1.9517	1.6926	1.709	1.009632327	0.013830009	0.494276191	none	2.340333333	1.380437762	0.465125844	0.301576105	none
sams-4	0	3.0273	5.3462	2.3003	1.3799	1.4468	0	5.185	3.9035	2.791166667	1.709	0.613672874	-0.70445828	0.734990579	none	3.0295	1.085083596	0.117806194	0.459420098	none
W09D10.1	0	0	0	2.3003	1.3799	1.4468	0	0	0	0	1.709	171.9	7.425425735	0.002241788	up	0	1	0	NA	none
H05L14.2	0	0	0	2.3003	1.3799	1.4468	1.6705	0	1.9517	0	1.709	171.9	7.425425735	0.002241788	up	1.2074	121.74	6.927659461	5.93E-02	none
tofu-6	0	0	1.7821	2.3003	1.3799	1.4468	0	1.7283	0	0.594033333	1.709	2.845869433	1.508869473	0.084164858	none	0.5761	0.970310689	-0.043481329	0.50812603	none
npp-4	0	0	0	1.5335	0.68995	2.8936	0	0	0	0	1.705683333	171.5683333	7.422639486	0.028281052	up	0	1	0	NA	none
lcmt-1	0	1.5137	1.7821	1.5335	0.68995	2.8936	1.6705	0	3.9035	1.0986	1.705683333	1.547612604	0.630044384	0.256909888	none	1.858	1.685008118	0.752755542	0.289530986	none
K02B12.7	0	0	0	2.3003	2.7598	0	0	0	0	0	1.6867	169.67	7.406587689	0.059693089	none	0	1	0	NA	none
ani-2	0	0	0	2.3003	2.7598	0	0	0	1.9517	0	1.6867	169.67	7.406587689	0.059693089	none	0.650566667	66.05666667	6.045632265	0.186950483	none
spg-7	0	1.5137	1.7821	1.5335	2.0698	1.4468	3.341	0	0	1.0986	1.683366667	1.52748211	0.611155483	0.188118234	none	1.113666667	1.013590715	0.019475214	0.495459	none
haf-9	0	0	0	1.5335	2.0698	1.4468	1.6705	3.4567	1.9517	0	1.683366667	169.3366667	7.403750585	0.000493419	up	2.359633333	236.9633333	7.88852003	6.55E-03	up
ubxn-6	0	0	0	1.5335	2.0698	1.4468	0	0	0	0	1.683366667	169.3366667	7.403750585	0.000493419	up	0	1	0	NA	none
uso-1	0	0	0	1.5335	2.0698	1.4468	1.6705	1.7283	1.9517	0	1.683366667	169.3366667	7.403750585	0.000493419	up	1.7835	179.35	7.486633935	1.58E-05	up
imb-3	0	0	1.7821	1.5335	2.0698	1.4468	0	5.185	1.9517	0.594033333	1.683366667	2.803432482	1.487194324	0.078193365	none	2.3789	3.954914188	1.983646392	0.166784419	none
vha-11	0	3.0273	0	0.76677	1.3799	2.8936	3.341	3.4567	5.8552	1.0091	1.68009	1.658414287	0.72980445	0.301584299	none	4.217633333	4.148398914	2.052554632	3.45E-02	none
aak-2	0	1.5137	1.7821	0.76677	1.3799	2.8936	0	1.7283	1.9517	1.0986	1.68009	1.52452643	0.608361162	0.263656948	none	1.226666667	1.115521078	0.157717773	0.442389405	none
T20B12.7	0	0	1.7821	0.76677	1.3799	2.8936	3.341	6.9133	7.8069	0.594033333	1.68009	2.798007836	1.484400003	0.139373874	none	6.0204	9.983554991	3.319553629	1.09E-02	up
skr-7	0	0	0	0.76677	1.3799	2.8936	3.341	3.4567	3.9035	0	1.68009	169.009	7.400956264	0.028248522	up	3.567066667	357.7066667	8.482633196	1.58E-05	up
rab-7	0	4.541	1.7821	0.76677	1.3799	2.8936	1.6705	0	0	2.1077	1.68009	0.798078104	-0.325398153	0.607601028	none	0.556833333	0.267664605	-1.901501722	0.829912031	none
pfn-1	0	0	3.5641	0	0.68995	4.3404	0	1.7283	1.9517	1.188033333	1.676783333	1.407960268	0.493606623	0.399482511	none	1.226666667	1.032247294	0.045788637	0.489178731	none
dhs-25	0	3.0273	5.3462	0.76677	2.7598	1.4468	0	3.4567	0	2.791166667	1.65779	0.595391206	-0.748090182	0.734500296	none	1.152233333	0.414910454	-1.269128087	0.778236471	none
dlst-1	0	4.541	1.7821	0.76677	2.7598	1.4468	0	0	0	2.1077	1.65779	0.787547811	-0.344560584	0.614485056	none	0	0.004722104	-7.726354417	0.907095199	none
T21F4.1	0	4.541	3.5641	0.76677	2.7598	1.4468	1.6705	0	0	2.7017	1.65779	0.615034849	-0.701259936	0.737761754	none	0.556833333	0.209032464	-2.258201074	0.888536227	none
asb-2	0	1.5137	3.5641	0.76677	2.7598	1.4468	1.6705	1.7283	0	1.6926	1.65779	0.979554799	-0.029801892	0.510996295	none	1.132933333	0.671287051	-0.574998281	0.67024954	none
cyn-3	0	3.0273	3.5641	0	2.0698	2.8936	5.0115	8.6417	3.9035	2.197133333	1.654466667	0.754130546	-0.407113807	0.640584709	none	5.852233333	2.656039508	1.409276607	5.68E-02	none
dcr-1	0	0	0	0	2.0698	2.8936	1.6705	1.7283	5.8552	0	1.654466667	166.4466667	7.378916169	0.063478428	none	3.084666667	309.4666667	8.273640212	4.50E-02	up
unc-60	0	3.0273	1.7821	0	2.0698	2.8936	3.341	5.185	1.9517	1.603133333	1.654466667	1.031822127	0.04519429	0.484353659	none	3.492566667	2.171281564	1.118546821	0.107559396	none
scpl-4	0	1.5137	1.7821	0	2.0698	2.8936	1.6705	3.4567	0	1.0986	1.654466667	1.501413194	0.586321066	0.308038665	none	1.709066667	1.550664502	0.632886582	0.310621377	none
mboa-6	0	4.541	0	0.76677	4.1397	0	3.341	3.4567	1.9517	1.513666667	1.63549	1.079954058	0.110969941	0.476908936	none	2.916466667	1.920673813	0.941612528	0.213601697	none
cyn-7	0	4.541	1.7821	0	3.4497	1.4468	1.6705	5.185	3.9035	2.1077	1.632166667	0.775448206	-0.366897671	0.605820296	none	3.586333333	1.698226063	0.764028519	0.213373879	none
let-716	0	0	0	3.8338	0.68995	0	1.6705	0	3.9035	0	1.507916667	151.7916667	7.245948779	0.135182321	none	1.858	186.8	7.545350645	8.78E-02	none
bub-3	0	0	0	3.8338	0.68995	0	0	1.7283	0	0	1.507916667	151.7916667	7.245948779	0.135182321	none	0.5761	58.61	5.873074932	0.186950483	none
ragc-1	0	1.5137	0	3.8338	0.68995	0	3.341	1.7283	1.9517	0.504566667	1.507916667	2.949893114	1.560662681	0.238985754	none	2.340333333	4.567597331	2.191435472	3.09E-02	none
cul-1	0	0	0	3.0671	1.3799	0	1.6705	0	0	0	1.482333333	149.2333333	7.221426007	0.084979752	none	0.556833333	56.68333333	5.824852695	0.186950483	none
F56F11.4	0	0	0	3.0671	1.3799	0	0	0	0	0	1.482333333	149.2333333	7.221426007	0.084979752	none	0	1	0	NA	none
plk-2	0	0	3.5641	3.0671	1.3799	0	1.6705	0	3.9035	1.188033333	1.482333333	1.245652597	0.316901768	0.426164158	none	1.858	1.559222058	0.640826406	0.351919249	none
rnp-7	0	0	1.7821	2.3003	0.68995	1.4468	0	0	0	0.594033333	1.479016667	2.465123338	1.301659831	0.152944732	none	0	0.016555378	-5.916556261	0.813049517	none
cpf-2	0	0	0	2.3003	0.68995	1.4468	0	0	0	0	1.479016667	148.9016667	7.218216092	0.016772804	up	0	1	0	NA	none
zwl-1	0	0	0	2.3003	0.68995	1.4468	0	0	0	0	1.479016667	148.9016667	7.218216092	0.016772804	up	0	1	0	NA	none
Y57A10A.13	0	0	0	1.5335	0	2.8936	0	0	0	0	1.4757	148.57	7.214999019	0.076110109	none	0	1	0	NA	none
ogdh-1	0	7.5683	3.5641	1.5335	0	2.8936	1.6705	1.7283	0	3.7108	1.4757	0.39929585	-1.324470016	0.803177725	none	1.132933333	0.307174084	-1.702871591	0.84132502	none
rsd-2	0	0	0	2.3003	2.0698	0	0	3.4567	1.9517	0	1.4567	146.67	7.196430001	0.058610952	none	1.8028	181.28	7.502075956	7.30E-02	none
rpa-1	0	0	0	2.3003	2.0698	0	0	0	0	0	1.4567	146.67	7.196430001	0.058610952	none	0	1	0	NA	none
unc-116	0	3.0273	0	2.3003	2.0698	0	3.341	3.4567	1.9517	1.0091	1.4567	1.439211069	0.525278187	0.368819554	none	2.916466667	2.871618749	1.521864222	8.17E-02	none
C08F8.3	0	0	0	2.3003	2.0698	0	0	0	0	0	1.4567	146.67	7.196430001	0.058610952	none	0	1	0	NA	none
nog-1	0	1.5137	1.7821	1.5335	1.3799	1.4468	1.6705	0	3.9035	1.0986	1.4534	1.320043298	0.400585251	0.279220164	none	1.858	1.685008118	0.752755542	0.289530986	none
rpb-2	0	0	0	1.5335	1.3799	1.4468	1.6705	3.4567	0	0	1.4534	146.34	7.193180354	2.61E-06	up	1.709066667	171.9066667	7.425481684	8.10E-02	none
map-2	0	0	0	1.5335	1.3799	1.4468	0	0	0	0	1.4534	146.34	7.193180354	2.61E-06	up	0	1	0	NA	none
cdc-48.2	0	0	0	1.5335	1.3799	1.4468	1.6705	0	0	0	1.4534	146.34	7.193180354	2.61E-06	up	0.556833333	56.68333333	5.824852695	0.186950483	none
deps-1	0	0	1.7821	1.5335	1.3799	1.4468	26.728	19.012	37.083	0.594033333	1.4534	2.422713978	1.276624093	0.111297195	none	27.60766667	45.72209039	5.514819459	3.43E-03	up
ech-6	0	4.541	1.7821	1.5335	1.3799	1.4468	1.6705	0	0	2.1077	1.4534	0.691032724	-0.533174063	0.676736565	none	0.556833333	0.267664605	-1.901501722	0.829912031	none
nkb-3	0	3.0273	5.3462	1.5335	1.3799	1.4468	5.0115	5.185	1.9517	2.791166667	1.4534	0.52242518	-0.936703661	0.781823161	none	4.0494	1.449181888	0.535238681	0.268996773	none
nduf-7	0	1.5137	3.5641	1.5335	1.3799	1.4468	1.6705	1.7283	1.9517	1.6926	1.4534	0.859508986	-0.218415372	0.58582065	none	1.7835	1.053388935	0.07503821	0.467159187	none
dhs-24	0	1.5137	1.7821	1.5335	1.3799	1.4468	0	0	0	1.0986	1.4534	1.320043298	0.400585251	0.279220164	none	0	0.009020386	-6.792595103	0.940626118	none
puf-12	0	3.0273	3.5641	0.76677	0.68995	2.8936	3.341	0	0	2.197133333	1.450106667	0.661539856	-0.596100018	0.698665443	none	1.113666667	0.509106835	-0.973959659	0.735714049	none
his-11	0	3.0273	3.5641	0.76677	0.68995	2.8936	3.341	0	3.9035	2.197133333	1.450106667	0.661539856	-0.596100018	0.698665443	none	2.414833333	1.09863473	0.135711804	0.450634552	none
rho-1	0	0	3.5641	0.76677	0.68995	2.8936	0	1.7283	3.9035	1.188033333	1.450106667	1.218752956	0.285405718	0.429828659	none	1.877266667	1.57530397	0.655630238	0.347868169	none
gex-2	0	0	1.7821	0.76677	0.68995	2.8936	1.6705	0	0	0.594033333	1.450106667	2.417261741	1.273373696	0.205850915	none	0.556833333	0.938413995	-0.091703566	0.517125712	none
C01B10.8	0	0	0	1.5335	2.7598	0	0	0	0	0	1.4311	144.11	7.171026639	0.073750068	none	0	1	0	NA	none
acs-19	0	0	3.5641	1.5335	2.7598	0	1.6705	3.4567	0	1.188033333	1.4311	1.202888067	0.2665024	0.436698416	none	1.709066667	1.434907209	0.520957445	0.376948425	none
dld-1	0	4.541	3.5641	1.5335	2.7598	0	0	0	0	2.7017	1.4311	0.531437843	-0.91202713	0.764955551	none	0	0.003687724	-8.083053769	0.939068658	none
gale-1	0	3.0273	1.7821	0.76677	2.0698	1.4468	6.682	1.7283	1.9517	1.603133333	1.42779	0.891302641	-0.166012714	0.568325687	none	3.454	2.147373641	1.102573241	0.185536556	none
ubh-4	0	0	0	0.76677	2.0698	1.4468	0	1.7283	0	0	1.42779	143.779	7.167709165	0.009596627	up	0.5761	58.61	5.873074932	0.186950483	none
haf-2	0	1.5137	0	0.76677	2.0698	1.4468	1.6705	1.7283	1.9517	0.504566667	1.42779	2.79417633	1.482423066	0.108163557	none	1.7835	3.485457019	1.801347837	3.34E-02	none
K01C8.1	0	1.5137	0	0.76677	2.0698	1.4468	1.6705	1.7283	1.9517	0.504566667	1.42779	2.79417633	1.482423066	0.108163557	none	1.7835	3.485457019	1.801347837	3.34E-02	none
eef-1B.2	0	3.0273	5.3462	0.76677	2.0698	1.4468	1.6705	0	1.9517	2.791166667	1.42779	0.513282561	-0.96217485	0.779853815	none	1.2074	0.434604629	-1.202224554	0.802529014	none
mrps-11	0	0	1.7821	0	1.3799	2.8936	0	0	1.9517	0.594033333	1.4245	2.374868937	1.247847897	0.231681541	none	0.650566667	1.093593069	0.129076004	0.475956308	none
rpl-28	0	1.5137	1.7821	0	1.3799	2.8936	0	0	0	1.0986	1.4245	1.293974382	0.371809055	0.380758881	none	0	0.009020386	-6.792595103	0.940626118	none
R05F9.6	0	1.5137	0	0	1.3799	2.8936	3.341	5.185	3.9035	0.504566667	1.4245	2.7877826	1.47911806	0.199666919	none	4.143166667	8.071192589	3.01278186	4.03E-03	up
ergo-1	0	0	0	0.76677	3.4497	0	3.341	1.7283	0	0	1.40549	141.549	7.145157747	0.125067529	none	1.689766667	169.9766667	7.409192906	7.74E-02	none
mct-3	0	1.5137	0	0.76677	3.4497	0	5.0115	3.4567	3.9035	0.504566667	1.40549	2.750838894	1.459871649	0.240568097	none	4.1239	8.033750081	3.006073582	3.07E-03	up
aos-1	0	0	1.7821	0.76677	3.4497	0	3.341	1.7283	3.9035	0.594033333	1.40549	2.343397164	1.228601486	0.268433595	none	2.990933333	4.96815849	2.312711198	2.66E-02	none
dli-1	0	1.5137	3.5641	0.76677	3.4497	0	1.6705	5.185	3.9035	1.6926	1.40549	0.83136967	-0.266437978	0.572676597	none	3.586333333	2.112259681	1.078787211	0.131678165	none
Y37D8A.2	0	1.5137	0	0	2.7598	1.4468	0	0	0	0.504566667	1.4022	2.744445164	1.456514514	0.197593072	none	0	0.019433828	-5.685286098	0.813049517	none
pab-2	0	0	0	3.8338	0	0	0	0	0	0	1.277933333	128.7933333	7.008914108	0.186950483	none	0	1	0	NA	none
fln-2	0	1.5137	0	2.3003	1.3799	0	0	0	0	0.504566667	1.226733333	2.403446265	1.265104549	0.218578126	none	0	0.019433828	-5.685286098	0.813049517	none
rsp-6	0	0	0	2.3003	1.3799	0	3.341	0	1.9517	0	1.226733333	123.6733333	6.950390647	0.070187671	none	1.764233333	177.4233333	7.471051944	7.14E-02	none
lin-40	0	0	0	2.3003	1.3799	0	0	0	0	0	1.226733333	123.6733333	6.950390647	0.070187671	none	0	1	0	NA	none
F53F4.11	0	0	1.7821	2.3003	1.3799	0	0	1.7283	1.9517	0.594033333	1.226733333	2.04745875	1.033834386	0.259144497	none	1.226666667	2.04734838	1.033756615	0.250511526	none
puf-11	0	0	0	2.3003	1.3799	0	0	1.7283	0	0	1.226733333	123.6733333	6.950390647	0.070187671	none	0.5761	58.61	5.873074932	0.186950483	none
pqn-87	0	0	0	1.5335	0.68995	1.4468	0	0	0	0	1.223416667	123.3416667	6.946516436	0.005143597	up	0	1	0	NA	none
mel-46	0	0	0	1.5335	0.68995	1.4468	0	0	0	0	1.223416667	123.3416667	6.946516436	0.005143597	up	0	1	0	NA	none
T04C9.1	0	0	0	1.5335	0.68995	1.4468	0	1.7283	0	0	1.223416667	123.3416667	6.946516436	0.005143597	up	0.5761	58.61	5.873074932	0.186950483	none
puf-3	0	0	0	1.5335	0.68995	1.4468	0	0	0	0	1.223416667	123.3416667	6.946516436	0.005143597	up	0	1	0	NA	none
fard-1	0	0	0	1.5335	0.68995	1.4468	0	1.7283	1.9517	0	1.223416667	123.3416667	6.946516436	0.005143597	up	1.226666667	123.6666667	6.950312876	5.88E-02	none
sptl-3	0	0	0	1.5335	0.68995	1.4468	0	0	0	0	1.223416667	123.3416667	6.946516436	0.005143597	up	0	1	0	NA	none
gldc-1	0	4.541	3.5641	1.5335	0.68995	1.4468	1.6705	5.185	0	2.7017	1.223416667	0.454849971	-1.136537333	0.823843885	none	2.285166667	0.846394021	-0.240598659	0.575225209	none
lmn-1	0	0	1.7821	1.5335	0.68995	1.4468	0	3.4567	0	0.594033333	1.223416667	2.041967883	1.029960175	0.194411539	none	1.152233333	1.924121185	0.944199666	0.344475183	none
tin-44	0	1.5137	1.7821	1.5335	0.68995	1.4468	0	0	0	1.0986	1.223416667	1.112589452	0.153921333	0.424663784	none	0	0.009020386	-6.792595103	0.940626118	none
eif-3.j	0	0	0	0.76677	0	2.8936	0	0	0	0	1.220123333	123.0123333	6.942659159	0.115715818	none	0	1	0	NA	none
mex-1	0	0	0	0.76677	0	2.8936	0	0	0	0	1.220123333	123.0123333	6.942659159	0.115715818	none	0	1	0	NA	none
eif-3.H	0	0	0	1.5335	2.0698	0	5.0115	1.7283	1.9517	0	1.2011	121.11	6.920174182	0.062426207	none	2.897166667	290.7166667	8.183469973	2.61E-02	up
F56B3.4	0	0	0	1.5335	2.0698	0	1.6705	3.4567	1.9517	0	1.2011	121.11	6.920174182	0.062426207	none	2.359633333	236.9633333	7.88852003	6.55E-03	up
sft-4	0	0	1.7821	1.5335	2.0698	0	3.341	1.7283	1.9517	0.594033333	1.2011	2.005021798	1.003617921	0.259318756	none	2.340333333	3.891065614	1.960165308	4.43E-02	none
gspd-1	0	0	1.7821	1.5335	2.0698	0	0	3.4567	1.9517	0.594033333	1.2011	2.005021798	1.003617921	0.259318756	none	1.8028	3.001158876	1.585519695	0.178793543	none
csn-3	0	0	0	1.5335	2.0698	0	5.0115	0	0	0	1.2011	121.11	6.920174182	0.062426207	none	1.6705	168.05	7.392746732	0.186950483	none
hmg-3	0	0	0	1.5335	2.0698	0	5.0115	1.7283	0	0	1.2011	121.11	6.920174182	0.062426207	none	2.2466	225.66	7.818006902	0.100546888	none
acdh-11	0	1.5137	1.7821	1.5335	2.0698	0	1.6705	3.4567	0	1.0986	1.2011	1.092458957	0.12757908	0.453951148	none	1.709066667	1.550664502	0.632886582	0.310621377	none
xpo-3	0	0	0	1.5335	2.0698	0	0	0	0	0	1.2011	121.11	6.920174182	0.062426207	none	0	1	0	NA	none
D1054.10	0	0	1.7821	0.76677	1.3799	1.4468	3.341	1.7283	0	0.594033333	1.197823333	1.999597152	0.999709378	0.196821333	none	1.689766667	2.814027923	1.492636644	0.194106717	none
mog-5	0	0	0	0.76677	1.3799	1.4468	0	0	0	0	1.197823333	120.7823333	6.916265639	0.002602922	up	0	1	0	NA	none
snap-29	0	0	0	0.76677	1.3799	1.4468	0	0	0	0	1.197823333	120.7823333	6.916265639	0.002602922	up	0	1	0	NA	none
ulp-1	0	0	0	0.76677	1.3799	1.4468	0	0	0	0	1.197823333	120.7823333	6.916265639	0.002602922	up	0	1	0	NA	none
fipr-21	0	4.541	3.5641	0.76677	1.3799	1.4468	3.341	3.4567	0	2.7017	1.197823333	0.445411857	-1.16678813	0.828876074	none	2.2659	0.839289007	-0.252760411	0.590396592	none
mek-1	0	4.541	0	0.76677	1.3799	1.4468	0	1.7283	0	1.513666667	1.197823333	0.792708379	-0.335137869	0.576779462	none	0.5761	0.384664187	-1.378328576	0.703151568	none
Y57G11C.3	0	1.5137	0	0.76677	1.3799	1.4468	1.6705	1.7283	3.9035	0.504566667	1.197823333	2.347263069	1.230979541	0.137639958	none	2.4341	4.749821857	2.247873406	4.82E-02	none
R02F11.4	0	0	0	0	0.68995	2.8936	0	0	0	0	1.194516667	120.4516667	6.912310546	0.121425601	none	0	1	0	NA	none
copz-1	0	0	1.7821	0	0.68995	2.8936	1.6705	1.7283	1.9517	0.594033333	1.194516667	1.994122841	0.995754285	0.299934413	none	1.7835	2.969206997	1.570077674	5.93E-02	none
gpx-2	0	0	0	0	0.68995	2.8936	3.341	3.4567	1.9517	0	1.194516667	120.4516667	6.912310546	0.121425601	none	2.916466667	292.6466667	8.193016036	1.90E-03	up
nsun-2	0	0	1.7821	0	0.68995	2.8936	0	1.7283	3.9035	0.594033333	1.194516667	1.994122841	0.995754285	0.299934413	none	1.877266667	3.124441256	1.643598216	0.185738602	none
clec-266	0	0	0	0	0.68995	2.8936	1.6705	1.7283	0	0	1.194516667	120.4516667	6.912310546	0.121425601	none	1.132933333	114.2933333	6.836597444	5.81E-02	none
Y45G12B.3	0	3.0273	1.7821	0	0.68995	2.8936	0	1.7283	1.9517	1.603133333	1.194516667	0.746693805	-0.421411333	0.621024542	none	1.226666667	0.766623962	-0.383409003	0.628263221	none
hpo-18	0	0	1.7821	0	0.68995	2.8936	0	0	0	0.594033333	1.194516667	1.994122841	0.995754285	0.299934413	none	0	0.016555378	-5.916556261	0.813049517	none
asb-1	0	0	3.5641	0	0.68995	2.8936	0	3.4567	0	1.188033333	1.194516667	1.005411647	0.007786307	0.498350635	none	1.152233333	0.970117693	-0.043768312	0.508110933	none
asg-2	0	0	3.5641	0	0.68995	2.8936	1.6705	1.7283	0	1.188033333	1.194516667	1.005411647	0.007786307	0.498350635	none	1.132933333	0.954007957	-0.067926795	0.515691951	none
ced-10	0	0	1.7821	0	0.68995	2.8936	0	0	0	0.594033333	1.194516667	1.994122841	0.995754285	0.299934413	none	0	0.016555378	-5.916556261	0.813049517	none
cdc-42	0	0	0	0	0.68995	2.8936	0	3.4567	0	0	1.194516667	120.4516667	6.912310546	0.121425601	none	1.152233333	116.2233333	6.860755927	0.186950483	none
csn-4	0	0	0	0.76677	2.7598	0	1.6705	0	0	0	1.175523333	118.5523333	6.889380248	0.113073306	none	0.556833333	56.68333333	5.824852695	0.186950483	none
cra-1	0	0	0	0.76677	2.7598	0	1.6705	5.185	0	0	1.175523333	118.5523333	6.889380248	0.113073306	none	2.285166667	229.5166667	7.84245511	0.104551871	none
H03A11.2	0	1.5137	1.7821	0.76677	2.7598	0	0	0	0	1.0986	1.175523333	1.069387816	0.096785145	0.47095966	none	0	0.009020386	-6.792595103	0.940626118	none
Y54E2A.4	0	0	0	0.76677	2.7598	0	6.682	0	0	0	1.175523333	118.5523333	6.889380248	0.113073306	none	2.227333333	223.7333333	7.805636405	0.186950483	none
snr-3	0	0	0	0.76677	2.7598	0	3.341	0	0	0	1.175523333	118.5523333	6.889380248	0.113073306	none	1.113666667	112.3666667	6.812070316	0.186950483	none
unc-108	0	0	1.7821	0.76677	2.7598	0	1.6705	1.7283	3.9035	0.594033333	1.175523333	1.96267866	0.972823987	0.298615704	none	2.4341	4.046299873	2.016603243	6.17E-02	none
hsp-75	0	3.0273	3.5641	0.76677	2.7598	0	3.341	3.4567	1.9517	2.197133333	1.175523333	0.537132631	-0.896649728	0.749735937	none	2.916466667	1.325912949	0.40698606	0.292124558	none
sec-31	0	0	0	0	2.0698	1.4468	0	0	0	0	1.1722	118.22	6.885330315	0.064224018	none	0	1	0	NA	none
csn-1	0	0	0	0	2.0698	1.4468	1.6705	1.7283	1.9517	0	1.1722	118.22	6.885330315	0.064224018	none	1.7835	179.35	7.486633935	1.58E-05	up
acs-1	0	1.5137	0	0	2.0698	1.4468	0	0	0	0.504566667	1.1722	2.297467124	1.200044217	0.223881603	none	0	0.019433828	-5.685286098	0.813049517	none
apg-1	0	1.5137	0	0	2.0698	1.4468	1.6705	0	0	0.504566667	1.1722	2.297467124	1.200044217	0.223881603	none	0.556833333	1.10157414	0.139566597	0.473942745	none
rpl-43	0	3.0273	1.7821	0	2.0698	1.4468	0	0	0	1.603133333	1.1722	0.732859445	-0.448391563	0.645973192	none	0	0.006199116	-7.333721879	0.928967173	none
ral-1	0	0	1.7821	0	2.0698	1.4468	1.6705	1.7283	1.9517	0.594033333	1.1722	1.957176756	0.968774054	0.267688423	none	1.7835	2.969206997	1.570077674	5.93E-02	none
mbf-1	0	0	0	0	2.0698	1.4468	0	0	0	0	1.1722	118.22	6.885330315	0.064224018	none	0	1	0	NA	none
efl-2	0	0	0	0	2.0698	1.4468	0	0	0	0	1.1722	118.22	6.885330315	0.064224018	none	0	1	0	NA	none
spcs-3	0	1.5137	1.7821	0	2.0698	1.4468	5.0115	1.7283	1.9517	1.0986	1.1722	1.066390041	0.092735213	0.466673106	none	2.897166667	2.622376571	1.39087487	0.103472591	none
gei-6	0	3.0273	7.1283	0	2.0698	1.4468	5.0115	1.7283	1.9517	3.3852	1.1722	0.348197455	-1.522022436	0.818790089	none	2.897166667	0.856257854	-0.223882778	0.578124696	none
tufm-2	0	4.541	1.7821	0	2.0698	1.4468	0	0	0	2.1077	1.1722	0.558247155	-0.841024101	0.722206128	none	0	0.004722104	-7.726354417	0.907095199	none
acly-1	0	0	0	0	3.4497	0	0	0	0	0	1.1499	115.99	6.85785662	0.186950483	none	0	1	0	NA	none
cdc-48.1	0	0	0	0	3.4497	0	0	0	0	0	1.1499	115.99	6.85785662	0.186950483	none	0	1	0	NA	none
C05C10.2	0	0	0	0	3.4497	0	0	1.7283	0	0	1.1499	115.99	6.85785662	0.186950483	none	0.5761	58.61	5.873074932	0.186950483	none
lec-2	0	4.541	0	0	3.4497	0	3.341	0	0	1.513666667	1.1499	0.761255743	-0.393546888	0.571219427	none	1.113666667	0.737475388	-0.439333192	0.579076087	none
xrn-2	0	0	0	3.0671	0	0	0	0	0	0	1.022366667	103.2366667	6.689811655	0.186950483	none	0	1	0	NA	none
gsp-2	0	0	0	3.0671	0	0	3.341	0	1.9517	0	1.022366667	103.2366667	6.689811655	0.186950483	none	1.764233333	177.4233333	7.471051944	7.14E-02	none
stl-1	0	0	0	2.3003	0.68995	0	0	0	0	0	0.99675	100.675	6.653561662	0.108710007	none	0	1	0	NA	none
ddx-15	0	0	0	2.3003	0.68995	0	1.6705	0	0	0	0.99675	100.675	6.653561662	0.108710007	none	0.556833333	56.68333333	5.824852695	0.186950483	none
gsk-3	0	1.5137	1.7821	2.3003	0.68995	0	1.6705	1.7283	1.9517	1.0986	0.99675	0.908127368	-0.13903344	0.543342178	none	1.7835	1.617806242	0.694038833	0.14471122	none
saps-1	0	1.5137	0	2.3003	0.68995	0	0	0	0	0.504566667	0.99675	1.956500615	0.968275564	0.296379777	none	0	0.019433828	-5.685286098	0.813049517	none
uaf-1	0	0	0	2.3003	0.68995	0	3.341	0	0	0	0.99675	100.675	6.653561662	0.108710007	none	1.113666667	112.3666667	6.812070316	0.186950483	none
klp-18	0	0	0	2.3003	0.68995	0	0	0	0	0	0.99675	100.675	6.653561662	0.108710007	none	0	1	0	NA	none
T04A8.7	0	0	0	2.3003	0.68995	0	8.3525	3.4567	0	0	0.99675	100.675	6.653561662	0.108710007	none	3.9364	394.64	8.624393382	8.98E-02	none
tag-335	0	3.0273	0	2.3003	0.68995	0	0	1.7283	0	1.0091	0.99675	0.987881464	-0.017590152	0.503803234	none	0.5761	0.575115298	-0.798076882	0.635840542	none
T21B10.3	0	0	0	1.5335	0	1.4468	0	0	0	0	0.993433333	100.3433333	6.648800959	0.058226513	none	0	1	0	NA	none
dpl-1	0	0	0	1.5335	0	1.4468	0	0	0	0	0.993433333	100.3433333	6.648800959	0.058226513	none	0	1	0	NA	none
rde-4	0	0	0	1.5335	0	1.4468	0	3.4567	1.9517	0	0.993433333	100.3433333	6.648800959	0.058226513	none	1.8028	181.28	7.502075956	7.30E-02	none
rpn-10	0	0	0	1.5335	0	1.4468	0	0	0	0	0.993433333	100.3433333	6.648800959	0.058226513	none	0	1	0	NA	none
ltah-1.2	0	0	1.7821	1.5335	0	1.4468	3.341	3.4567	0	0.594033333	0.993433333	1.661221787	0.732244698	0.316684971	none	2.2659	3.76783842	1.913737098	0.130722942	none
lin-5	0	0	0	1.5335	0	1.4468	0	0	0	0	0.993433333	100.3433333	6.648800959	0.058226513	none	0	1	0	NA	none
isw-1	0	0	1.7821	1.5335	0	1.4468	0	0	0	0.594033333	0.993433333	1.661221787	0.732244698	0.316684971	none	0	0.016555378	-5.916556261	0.813049517	none
Y54H5A.2	0	0	1.7821	1.5335	0	1.4468	0	5.185	3.9035	0.594033333	0.993433333	1.661221787	0.732244698	0.316684971	none	3.0295	5.032007064	2.331133947	0.109087037	none
M01G5.3	0	1.5137	0	1.5335	0	1.4468	0	1.7283	0	0.504566667	0.993433333	1.950055063	0.963514861	0.264063434	none	0.5761	1.139016648	0.187788834	0.465035665	none
ints-8	0	0	0	1.5335	1.3799	0	6.682	3.4567	5.8552	0	0.971133333	98.11333333	6.616377303	0.058610473	none	5.3313	534.13	9.061047107	2.64E-03	up
fzy-1	0	0	0	1.5335	1.3799	0	0	0	0	0	0.971133333	98.11333333	6.616377303	0.058610473	none	0	1	0	NA	none
cogc-8	0	0	0	1.5335	1.3799	0	0	1.7283	0	0	0.971133333	98.11333333	6.616377303	0.058610473	none	0.5761	58.61	5.873074932	0.186950483	none
cdc-73	0	0	0	1.5335	1.3799	0	0	0	0	0	0.971133333	98.11333333	6.616377303	0.058610473	none	0	1	0	NA	none
H14E04.2	0	0	0	1.5335	1.3799	0	0	0	0	0	0.971133333	98.11333333	6.616377303	0.058610473	none	0	1	0	NA	none
pad-1	0	0	0	1.5335	1.3799	0	0	0	0	0	0.971133333	98.11333333	6.616377303	0.058610473	none	0	1	0	NA	none
uaf-2	0	0	0	1.5335	1.3799	0	0	0	0	0	0.971133333	98.11333333	6.616377303	0.058610473	none	0	1	0	NA	none
thoc-5	0	0	0	1.5335	1.3799	0	1.6705	1.7283	0	0	0.971133333	98.11333333	6.616377303	0.058610473	none	1.132933333	114.2933333	6.836597444	5.81E-02	none
rga-4	0	0	0	1.5335	1.3799	0	0	0	0	0	0.971133333	98.11333333	6.616377303	0.058610473	none	0	1	0	NA	none
mrpl-38	0	1.5137	0	1.5335	1.3799	0	1.6705	0	0	0.504566667	0.971133333	1.906717626	0.931091205	0.271231109	none	0.556833333	1.10157414	0.139566597	0.473942745	none
W05F2.6	0	0	0	1.5335	1.3799	0	0	0	0	0	0.971133333	98.11333333	6.616377303	0.058610473	none	0	1	0	NA	none
rme-8	0	1.5137	3.5641	1.5335	1.3799	0	1.6705	3.4567	1.9517	1.6926	0.971133333	0.576255922	-0.795218422	0.719064121	none	2.359633333	1.391773366	0.476924305	0.29987771	none
epg-2	0	0	0	1.5335	1.3799	0	0	0	0	0	0.971133333	98.11333333	6.616377303	0.058610473	none	0	1	0	NA	none
B0464.6	0	0	0	1.5335	1.3799	0	0	1.7283	0	0	0.971133333	98.11333333	6.616377303	0.058610473	none	0.5761	58.61	5.873074932	0.186950483	none
glt-1	0	1.5137	0	1.5335	1.3799	0	3.341	0	1.9517	0.504566667	0.971133333	1.906717626	0.931091205	0.271231109	none	1.764233333	3.448014511	1.785765846	0.156559207	none
lin-66	0	1.5137	0	1.5335	1.3799	0	0	0	0	0.504566667	0.971133333	1.906717626	0.931091205	0.271231109	none	0	0.019433828	-5.685286098	0.813049517	none
eel-1	0	1.5137	0	0.76677	0.68995	1.4468	0	0	0	0.504566667	0.96784	1.900317419	0.926240419	0.226898594	none	0	0.019433828	-5.685286098	0.813049517	none
K07A12.4	0	0	1.7821	0.76677	0.68995	1.4468	0	0	1.9517	0.594033333	0.96784	1.618851057	0.694970256	0.295505103	none	0.650566667	1.093593069	0.129076004	0.475956308	none
rps-5	0	0	3.5641	0.76677	0.68995	1.4468	0	1.7283	3.9035	1.188033333	0.96784	0.816204335	-0.292997722	0.567657359	none	1.877266667	1.57530397	0.655630238	0.347868169	none
Y59E9AR.1	0	1.5137	1.7821	0.76677	0.68995	1.4468	0	3.4567	5.8552	1.0986	0.96784	0.882049432	-0.181068585	0.580318689	none	3.103966667	2.808918155	1.490014588	0.162373093	none
C24H12.4	0	0	1.7821	0.76677	0.68995	1.4468	0	0	0	0.594033333	0.96784	1.618851057	0.694970256	0.295505103	none	0	0.016555378	-5.916556261	0.813049517	none
rpl-32	0	0	0	0.76677	0.68995	1.4468	0	1.7283	1.9517	0	0.96784	97.784	6.611526517	0.007904611	up	1.226666667	123.6666667	6.950312876	5.88E-02	none
C35A5.8	0	1.5137	0	0.76677	0.68995	1.4468	1.6705	0	0	0.504566667	0.96784	1.900317419	0.926240419	0.226898594	none	0.556833333	1.10157414	0.139566597	0.473942745	none
mrpl-15	0	1.5137	1.7821	0.76677	0.68995	1.4468	0	0	0	1.0986	0.96784	0.882049432	-0.181068585	0.580318689	none	0	0.009020386	-6.792595103	0.940626118	none
npp-21	0	0	0	0.76677	0.68995	1.4468	0	0	0	0	0.96784	97.784	6.611526517	0.007904611	up	0	1	0	NA	none
cpb-3	0	0	0	0.76677	0.68995	1.4468	1.6705	5.185	5.8552	0	0.96784	97.784	6.611526517	0.007904611	up	4.2369	424.69	8.730266328	1.55E-02	up
F52C6.2	0	0	0	0.76677	0.68995	1.4468	0	0	0	0	0.96784	97.784	6.611526517	0.007904611	up	0	1	0	NA	none
hpo-32	0	0	0	0.76677	0.68995	1.4468	0	0	0	0	0.96784	97.784	6.611526517	0.007904611	up	0	1	0	NA	none
pat-4	0	0	0	0.76677	0.68995	1.4468	1.6705	0	0	0	0.96784	97.784	6.611526517	0.007904611	up	0.556833333	56.68333333	5.824852695	0.186950483	none
rpn-3	0	3.0273	0	0.76677	0.68995	1.4468	1.6705	1.7283	3.9035	1.0091	0.96784	0.959513296	-0.059625297	0.514910286	none	2.4341	2.398292611	1.26200769	0.158675258	none
phb-2	0	3.0273	3.5641	0.76677	0.68995	1.4468	1.6705	1.7283	0	2.197133333	0.96784	0.443036216	-1.174503458	0.83011161	none	1.132933333	0.517836107	-0.949432531	0.779440177	none
aagr-4	0	0	0	0.76677	0.68995	1.4468	0	0	0	0	0.96784	97.784	6.611526517	0.007904611	up	0	1	0	NA	none
arx-3	0	0	0	0.76677	0.68995	1.4468	0	0	0	0	0.96784	97.784	6.611526517	0.007904611	up	0	1	0	NA	none
let-363	0	0	0	0	0	2.8936	1.6705	0	0	0	0.964533333	97.45333333	6.606639628	0.186950483	none	0.556833333	56.68333333	5.824852695	0.186950483	none
rpl-12	0	0	1.7821	0	0	2.8936	0	0	0	0.594033333	0.964533333	1.613376745	0.690083367	0.380007508	none	0	0.016555378	-5.916556261	0.813049517	none
sma-1	0	0	0	0.76677	2.0698	0	0	0	0	0	0.945523333	95.55233333	6.578219198	0.096311382	none	0	1	0	NA	none
rnp-8	0	0	0	0.76677	2.0698	0	0	0	0	0	0.945523333	95.55233333	6.578219198	0.096311382	none	0	1	0	NA	none
npp-11	0	0	0	0.76677	2.0698	0	0	0	0	0	0.945523333	95.55233333	6.578219198	0.096311382	none	0	1	0	NA	none
hrpf-1	0	1.5137	0	0.76677	2.0698	0	0	0	0	0.504566667	0.945523333	1.856947593	0.8929331	0.302614594	none	0	0.019433828	-5.685286098	0.813049517	none
csnk-1	0	0	0	0.76677	2.0698	0	1.6705	0	0	0	0.945523333	95.55233333	6.578219198	0.096311382	none	0.556833333	56.68333333	5.824852695	0.186950483	none
usp-14	0	0	1.7821	0.76677	2.0698	0	1.6705	1.7283	3.9035	0.594033333	0.945523333	1.581904972	0.661662937	0.349768484	none	2.4341	4.046299873	2.016603243	6.17E-02	none
npp-22	0	0	0	0.76677	2.0698	0	0	0	0	0	0.945523333	95.55233333	6.578219198	0.096311382	none	0	1	0	NA	none
ZK1058.9	0	3.0273	0	0.76677	2.0698	0	0	0	0	1.0091	0.945523333	0.937614889	-0.092932616	0.520258635	none	0	0.00981258	-6.671151814	0.813049517	none
hsp-110	0	0	0	0.76677	2.0698	0	10.023	5.185	3.9035	0	0.945523333	95.55233333	6.578219198	0.096311382	none	6.3705	638.05	9.317525673	1.34E-02	up
H24K24.3	0	1.5137	0	0.76677	2.0698	0	1.6705	0	0	0.504566667	0.945523333	1.856947593	0.8929331	0.302614594	none	0.556833333	1.10157414	0.139566597	0.473942745	none
unc-61	0	0	0	0.76677	2.0698	0	0	1.7283	0	0	0.945523333	95.55233333	6.578219198	0.096311382	none	0.5761	58.61	5.873074932	0.186950483	none
Y55F3BR.6	0	1.5137	1.7821	0.76677	2.0698	0	0	0	0	1.0986	0.945523333	0.861918937	-0.214375904	0.569484235	none	0	0.009020386	-6.792595103	0.940626118	none
msh-6	0	0	0	0.76677	2.0698	0	0	0	0	0	0.945523333	95.55233333	6.578219198	0.096311382	none	0	1	0	NA	none
vps-26	0	0	0	0.76677	2.0698	0	0	1.7283	1.9517	0	0.945523333	95.55233333	6.578219198	0.096311382	none	1.226666667	123.6666667	6.950312876	5.88E-02	none
plin-1	0	0	1.7821	0.76677	2.0698	0	1.6705	0	0	0.594033333	0.945523333	1.581904972	0.661662937	0.349768484	none	0.556833333	0.938413995	-0.091703566	0.517125712	none
nap-1	0	0	0	0	1.3799	1.4468	10.023	5.185	7.8069	0	0.942233333	95.22333333	6.573243227	0.058169635	none	7.671633333	768.1633333	9.585269291	2.69E-03	up
Y74C10AM.1	0	0	0	0	1.3799	1.4468	0	0	0	0	0.942233333	95.22333333	6.573243227	0.058169635	none	0	1	0	NA	none
K01D12.15	0	0	0	0	1.3799	1.4468	0	0	0	0	0.942233333	95.22333333	6.573243227	0.058169635	none	0	1	0	NA	none
abce-1	0	0	0	0	1.3799	1.4468	3.341	1.7283	1.9517	0	0.942233333	95.22333333	6.573243227	0.058169635	none	2.340333333	235.0333333	7.87672157	4.87E-03	up
T09B4.5	0	1.5137	1.7821	0	1.3799	1.4468	1.6705	3.4567	0	1.0986	0.942233333	0.85895123	-0.219351876	0.579775688	none	1.709066667	1.550664502	0.632886582	0.310621377	none
dpy-18	0	3.0273	0	0	1.3799	1.4468	5.0115	0	0	1.0091	0.942233333	0.93438655	-0.097908587	0.522495621	none	1.6705	1.649004023	0.721594919	0.375865698	none
lec-9	0	0	0	0	1.3799	1.4468	0	0	0	0	0.942233333	95.22333333	6.573243227	0.058169635	none	0	1	0	NA	none
acdh-9	0	3.0273	5.3462	0	1.3799	1.4468	0	3.4567	3.9035	2.791166667	0.942233333	0.339941691	-1.556640788	0.84154212	none	2.4534	0.87941929	-0.185376917	0.563611804	none
rpl-35	0	1.5137	3.5641	0	1.3799	1.4468	3.341	3.4567	1.9517	1.6926	0.942233333	0.559281883	-0.838352499	0.727612759	none	2.916466667	1.718822194	0.78142031	0.171797089	none
F55F8.2	0	0	0	0	1.3799	1.4468	5.0115	3.4567	1.9517	0	0.942233333	95.22333333	6.573243227	0.058169635	none	3.4733	348.33	8.44431092	8.54E-03	up
F59G1.8	0	0	0	0	1.3799	1.4468	0	0	0	0	0.942233333	95.22333333	6.573243227	0.058169635	none	0	1	0	NA	none
rpl-25.2	0	0	1.7821	0	1.3799	1.4468	1.6705	1.7283	1.9517	0.594033333	0.942233333	1.576458253	0.656686966	0.334997149	none	1.7835	2.969206997	1.570077674	5.93E-02	none
C37A2.7	0	1.5137	0	0	1.3799	1.4468	0	0	0	0.504566667	0.942233333	1.850553864	0.887957129	0.280333829	none	0	0.019433828	-5.685286098	0.813049517	none
dlat-1	0	1.5137	1.7821	0	1.3799	1.4468	0	0	1.9517	1.0986	0.942233333	0.85895123	-0.219351876	0.579775688	none	0.650566667	0.595856636	-0.746962837	0.686025342	none
cup-2	0	3.0273	0	0	1.3799	1.4468	3.341	5.185	1.9517	1.0091	0.942233333	0.93438655	-0.097908587	0.522495621	none	3.492566667	3.436921467	1.781116887	7.28E-02	none
dpm-1	0	9.082	5.3462	0	1.3799	1.4468	6.682	5.185	3.9035	4.8094	0.942233333	0.197583378	-2.33946651	0.88893948	none	5.256833333	1.092840049	0.12808226	0.439430259	none
K05C4.2	0	3.0273	1.7821	0	1.3799	1.4468	1.6705	1.7283	1.9517	1.603133333	0.942233333	0.59030045	-0.760478652	0.72817161	none	1.7835	1.111811382	0.152912056	0.424029361	none
mpdu-1	0	0	0	0	1.3799	1.4468	0	0	0	0	0.942233333	95.22333333	6.573243227	0.058169635	none	0	1	0	NA	none
ubc-20	0	0	1.7821	0	1.3799	1.4468	0	1.7283	1.9517	0.594033333	0.942233333	1.576458253	0.656686966	0.334997149	none	1.226666667	2.04734838	1.033756615	0.250511526	none
dhs-12	0	0	0	0	2.7598	0	0	0	0	0	0.919933333	92.99333333	6.539055388	0.186950483	none	0	1	0	NA	none
B0416.5	0	0	1.7821	0	2.7598	0	3.341	5.185	0	0.594033333	0.919933333	1.53953976	0.622499127	0.39040895	none	2.842	4.721593731	2.23927391	0.119922855	none
R09E10.6	0	0	0	0	2.7598	0	5.0115	3.4567	5.8552	0	0.919933333	92.99333333	6.539055388	0.186950483	none	4.774466667	478.4466667	8.902214304	1.22E-03	up
F36A2.7	0	1.5137	0	0	2.7598	0	3.341	0	1.9517	0.504566667	0.919933333	1.807216428	0.85376929	0.356200381	none	1.764233333	3.448014511	1.785765846	0.156559207	none
C29F7.3	0	1.5137	0	0	2.7598	0	1.6705	0	0	0.504566667	0.919933333	1.807216428	0.85376929	0.356200381	none	0.556833333	1.10157414	0.139566597	0.473942745	none
tct-1	0	0	0	0	2.7598	0	5.0115	1.7283	0	0	0.919933333	92.99333333	6.539055388	0.186950483	none	2.2466	225.66	7.818006902	0.100546888	none
C53H9.2	0	0	0	2.3003	0	0	0	0	0	0	0.766766667	77.67666667	6.279409387	0.186950483	none	0	1	0	NA	none
ssb-1	0	0	0	2.3003	0	0	0	0	0	0	0.766766667	77.67666667	6.279409387	0.186950483	none	0	1	0	NA	none
F57F4.1	0	0	0	2.3003	0	0	0	0	0	0	0.766766667	77.67666667	6.279409387	0.186950483	none	0	1	0	NA	none
spe-15	0	0	0	1.5335	0.68995	0	1.6705	1.7283	1.9517	0	0.74115	75.115	6.231029129	0.084977902	none	1.7835	179.35	7.486633935	1.58E-05	up
ddx-23	0	1.5137	0	1.5335	0.68995	0	0	0	0	0.504566667	0.74115	1.459771976	0.545743031	0.371229265	none	0	0.019433828	-5.685286098	0.813049517	none
tag-151	0	0	0	1.5335	0.68995	0	0	0	0	0	0.74115	75.115	6.231029129	0.084977902	none	0	1	0	NA	none
usp-48	0	0	0	1.5335	0.68995	0	0	1.7283	1.9517	0	0.74115	75.115	6.231029129	0.084977902	none	1.226666667	123.6666667	6.950312876	5.88E-02	none
imp-2	0	0	0	1.5335	0.68995	0	1.6705	0	0	0	0.74115	75.115	6.231029129	0.084977902	none	0.556833333	56.68333333	5.824852695	0.186950483	none
fust-1	0	0	0	1.5335	0.68995	0	0	0	0	0	0.74115	75.115	6.231029129	0.084977902	none	0	1	0	NA	none
dyci-1	0	0	0	1.5335	0.68995	0	0	0	0	0	0.74115	75.115	6.231029129	0.084977902	none	0	1	0	NA	none
Y69H2.7	0	0	0	1.5335	0.68995	0	0	0	0	0	0.74115	75.115	6.231029129	0.084977902	none	0	1	0	NA	none
dhs-30	0	0	0	1.5335	0.68995	0	0	0	0	0	0.74115	75.115	6.231029129	0.084977902	none	0	1	0	NA	none
alh-3	0	0	0	1.5335	0.68995	0	0	0	0	0	0.74115	75.115	6.231029129	0.084977902	none	0	1	0	NA	none
F45F2.10	0	0	0	1.5335	0.68995	0	0	0	0	0	0.74115	75.115	6.231029129	0.084977902	none	0	1	0	NA	none
dao-5	0	0	1.7821	1.5335	0.68995	0	1.6705	0	0	0.594033333	0.74115	1.243557199	0.314472867	0.426181048	none	0.556833333	0.938413995	-0.091703566	0.517125712	none
hsr-9	0	0	0	1.5335	0.68995	0	0	0	0	0	0.74115	75.115	6.231029129	0.084977902	none	0	1	0	NA	none
B0511.6	0	0	0	1.5335	0.68995	0	1.6705	0	0	0	0.74115	75.115	6.231029129	0.084977902	none	0.556833333	56.68333333	5.824852695	0.186950483	none
emb-4	0	1.5137	0	1.5335	0.68995	0	0	0	0	0.504566667	0.74115	1.459771976	0.545743031	0.371229265	none	0	0.019433828	-5.685286098	0.813049517	none
rps-25	0	1.5137	1.7821	1.5335	0.68995	0	0	0	0	1.0986	0.74115	0.6775663	-0.561565974	0.679404566	none	0	0.009020386	-6.792595103	0.940626118	none
npp-18	0	0	1.7821	1.5335	0.68995	0	0	0	1.9517	0.594033333	0.74115	1.243557199	0.314472867	0.426181048	none	0.650566667	1.093593069	0.129076004	0.475956308	none
sur-5	0	0	0	1.5335	0.68995	0	1.6705	1.7283	0	0	0.74115	75.115	6.231029129	0.084977902	none	1.132933333	114.2933333	6.836597444	5.81E-02	none
mrpl-45	0	3.0273	0	1.5335	0.68995	0	0	1.7283	0	1.0091	0.74115	0.737071926	-0.440122685	0.590056709	none	0.5761	0.575115298	-0.798076882	0.635840542	none
F54D5.12	0	0	0	1.5335	0.68995	0	0	0	0	0	0.74115	75.115	6.231029129	0.084977902	none	0	1	0	NA	none
rme-2	0	0	0	1.5335	0.68995	0	0	1.7283	0	0	0.74115	75.115	6.231029129	0.084977902	none	0.5761	58.61	5.873074932	0.186950483	none
frl-1	0	0	0	0.76677	0	1.4468	0	0	0	0	0.737856667	74.78566667	6.224689886	0.076108779	none	0	1	0	NA	none
nrd-1	0	0	0	0.76677	0	1.4468	1.6705	0	0	0	0.737856667	74.78566667	6.224689886	0.076108779	none	0.556833333	56.68333333	5.824852695	0.186950483	none
ntl-3	0	0	0	0.76677	0	1.4468	0	0	0	0	0.737856667	74.78566667	6.224689886	0.076108779	none	0	1	0	NA	none
C41G7.3	0	0	0	0.76677	0	1.4468	0	5.185	7.8069	0	0.737856667	74.78566667	6.224689886	0.076108779	none	4.330633333	434.0633333	8.761761749	6.60E-02	none
trm-2a	0	0	0	0.76677	0	1.4468	0	0	0	0	0.737856667	74.78566667	6.224689886	0.076108779	none	0	1	0	NA	none
Y47D3A.21	0	0	0	0.76677	0	1.4468	0	0	0	0	0.737856667	74.78566667	6.224689886	0.076108779	none	0	1	0	NA	none
set-26	0	0	0	0.76677	0	1.4468	0	0	0	0	0.737856667	74.78566667	6.224689886	0.076108779	none	0	1	0	NA	none
K05C4.5	0	0	0	0.76677	0	1.4468	3.341	0	0	0	0.737856667	74.78566667	6.224689886	0.076108779	none	1.113666667	112.3666667	6.812070316	0.186950483	none
kin-1	0	0	1.7821	0.76677	0	1.4468	0	0	0	0.594033333	0.737856667	1.238104961	0.308133625	0.426342834	none	0	0.016555378	-5.916556261	0.813049517	none
rpac-40	0	0	0	0.76677	0	1.4468	3.341	1.7283	1.9517	0	0.737856667	74.78566667	6.224689886	0.076108779	none	2.340333333	235.0333333	7.87672157	4.87E-03	up
F57F5.1	0	1.5137	1.7821	0.76677	0	1.4468	1.6705	1.7283	1.9517	1.0986	0.737856667	0.674595586	-0.567905216	0.684551864	none	1.7835	1.617806242	0.694038833	0.14471122	none
rpn-12	0	0	1.7821	0.76677	0	1.4468	0	0	0	0.594033333	0.737856667	1.238104961	0.308133625	0.426342834	none	0	0.016555378	-5.916556261	0.813049517	none
ddo-2	0	1.5137	3.5641	0.76677	0	1.4468	0	0	1.9517	1.6926	0.737856667	0.439243901	-1.186905839	0.780114507	none	0.650566667	0.387975254	-1.36596346	0.779315413	none
ruvb-1	0	0	1.7821	0.76677	0	1.4468	0	0	0	0.594033333	0.737856667	1.238104961	0.308133625	0.426342834	none	0	0.016555378	-5.916556261	0.813049517	none
M57.2	0	1.5137	1.7821	0.76677	0	1.4468	1.6705	5.185	1.9517	1.0986	0.737856667	0.674595586	-0.567905216	0.684551864	none	2.935733333	2.657165193	1.409887922	0.108783643	none
nud-1	0	0	0	0.76677	1.3799	0	18.376	24.197	19.517	0	0.715556667	72.55566667	6.181016389	0.073748799	none	20.69666667	2070.666667	11.01587961	1.57E-04	up
mut-14	0	0	0	0.76677	1.3799	0	0	0	1.9517	0	0.715556667	72.55566667	6.181016389	0.073748799	none	0.650566667	66.05666667	6.045632265	0.186950483	none
szy-20	0	0	0	0.76677	1.3799	0	0	0	0	0	0.715556667	72.55566667	6.181016389	0.073748799	none	0	1	0	NA	none
ifet-1	0	0	0	0.76677	1.3799	0	0	1.7283	0	0	0.715556667	72.55566667	6.181016389	0.073748799	none	0.5761	58.61	5.873074932	0.186950483	none
M03F8.3	0	0	0	0.76677	1.3799	0	1.6705	0	0	0	0.715556667	72.55566667	6.181016389	0.073748799	none	0.556833333	56.68333333	5.824852695	0.186950483	none
dnj-9	0	0	0	0.76677	1.3799	0	1.6705	0	0	0	0.715556667	72.55566667	6.181016389	0.073748799	none	0.556833333	56.68333333	5.824852695	0.186950483	none
max-2	0	0	0	0.76677	1.3799	0	0	0	0	0	0.715556667	72.55566667	6.181016389	0.073748799	none	0	1	0	NA	none
edg-1	0	0	0	0.76677	1.3799	0	3.341	0	5.8552	0	0.715556667	72.55566667	6.181016389	0.073748799	none	3.0654	307.54	8.264630256	7.25E-02	none
zen-4	0	0	0	0.76677	1.3799	0	0	0	0	0	0.715556667	72.55566667	6.181016389	0.073748799	none	0	1	0	NA	none
drh-1	0	0	0	0.76677	1.3799	0	1.6705	3.4567	1.9517	0	0.715556667	72.55566667	6.181016389	0.073748799	none	2.359633333	236.9633333	7.88852003	6.55E-03	up
nsf-1	0	0	0	0.76677	1.3799	0	0	0	0	0	0.715556667	72.55566667	6.181016389	0.073748799	none	0	1	0	NA	none
cacn-1	0	0	0	0.76677	1.3799	0	0	0	0	0	0.715556667	72.55566667	6.181016389	0.073748799	none	0	1	0	NA	none
cogc-3	0	0	0	0.76677	1.3799	0	1.6705	0	0	0	0.715556667	72.55566667	6.181016389	0.073748799	none	0.556833333	56.68333333	5.824852695	0.186950483	none
pgp-2	0	0	0	0.76677	1.3799	0	1.6705	0	0	0	0.715556667	72.55566667	6.181016389	0.073748799	none	0.556833333	56.68333333	5.824852695	0.186950483	none
ech-5	0	0	0	0.76677	1.3799	0	1.6705	3.4567	1.9517	0	0.715556667	72.55566667	6.181016389	0.073748799	none	2.359633333	236.9633333	7.88852003	6.55E-03	up
tram-1	0	0	0	0.76677	1.3799	0	1.6705	0	0	0	0.715556667	72.55566667	6.181016389	0.073748799	none	0.556833333	56.68333333	5.824852695	0.186950483	none
Y46E12BL.2	0	1.5137	1.7821	0.76677	1.3799	0	3.341	0	1.9517	1.0986	0.715556667	0.654480125	-0.611578713	0.697470312	none	1.764233333	1.600426965	0.678456841	0.291587361	none
eif-2bdelta	0	0	0	0.76677	1.3799	0	0	0	0	0	0.715556667	72.55566667	6.181016389	0.073748799	none	0	1	0	NA	none
bcat-1	0	3.0273	0	0.76677	1.3799	0	3.341	0	0	1.0091	0.715556667	0.711958264	-0.490135424	0.599921049	none	1.113666667	1.102606875	0.140918503	0.473934065	none
unc-18	0	0	0	0.76677	1.3799	0	0	0	0	0	0.715556667	72.55566667	6.181016389	0.073748799	none	0	1	0	NA	none
C53D6.7	0	0	1.7821	0.76677	1.3799	0	1.6705	0	0	0.594033333	0.715556667	1.201186469	0.264460128	0.436704793	none	0.556833333	0.938413995	-0.091703566	0.517125712	none
scc-3	0	0	0	0.76677	1.3799	0	1.6705	0	0	0	0.715556667	72.55566667	6.181016389	0.073748799	none	0.556833333	56.68333333	5.824852695	0.186950483	none
hum-4	0	0	0	0.76677	1.3799	0	0	0	0	0	0.715556667	72.55566667	6.181016389	0.073748799	none	0	1	0	NA	none
fat-2	0	0	0	0.76677	1.3799	0	0	0	0	0	0.715556667	72.55566667	6.181016389	0.073748799	none	0	1	0	NA	none
ebp-2	0	0	0	0.76677	1.3799	0	0	0	0	0	0.715556667	72.55566667	6.181016389	0.073748799	none	0	1	0	NA	none
nduf-2.2	0	0	0	0.76677	1.3799	0	0	0	0	0	0.715556667	72.55566667	6.181016389	0.073748799	none	0	1	0	NA	none
aap-1	0	0	0	0.76677	1.3799	0	1.6705	0	0	0	0.715556667	72.55566667	6.181016389	0.073748799	none	0.556833333	56.68333333	5.824852695	0.186950483	none
spn-4	0	0	0	0.76677	1.3799	0	0	0	1.9517	0	0.715556667	72.55566667	6.181016389	0.073748799	none	0.650566667	66.05666667	6.045632265	0.186950483	none
vps-15	0	0	0	0.76677	1.3799	0	0	0	0	0	0.715556667	72.55566667	6.181016389	0.073748799	none	0	1	0	NA	none
E02H9.3	0	0	0	0.76677	1.3799	0	0	1.7283	0	0	0.715556667	72.55566667	6.181016389	0.073748799	none	0.5761	58.61	5.873074932	0.186950483	none
dut-1	0	0	0	0.76677	1.3799	0	0	0	0	0	0.715556667	72.55566667	6.181016389	0.073748799	none	0	1	0	NA	none
Y7A5A.1	0	1.5137	0	0.76677	1.3799	0	0	0	0	0.504566667	0.715556667	1.410034333	0.495730291	0.379699795	none	0	0.019433828	-5.685286098	0.813049517	none
F23C8.5	0	1.5137	1.7821	0.76677	1.3799	0	0	0	0	1.0986	0.715556667	0.654480125	-0.611578713	0.697470312	none	0	0.009020386	-6.792595103	0.940626118	none
idhg-1	0	0	1.7821	0.76677	1.3799	0	0	1.7283	0	0.594033333	0.715556667	1.201186469	0.264460128	0.436704793	none	0.5761	0.970310689	-0.043481329	0.50812603	none
rnp-5	0	1.5137	0	0.76677	1.3799	0	1.6705	0	0	0.504566667	0.715556667	1.410034333	0.495730291	0.379699795	none	0.556833333	1.10157414	0.139566597	0.473942745	none
txdc-9	0	1.5137	0	0.76677	1.3799	0	0	0	0	0.504566667	0.715556667	1.410034333	0.495730291	0.379699795	none	0	0.019433828	-5.685286098	0.813049517	none
ostd-1	0	3.0273	0	0.76677	1.3799	0	0	0	0	1.0091	0.715556667	0.711958264	-0.490135424	0.599921049	none	0	0.00981258	-6.671151814	0.813049517	none
ads-1	0	3.0273	1.7821	0.76677	1.3799	0	3.341	3.4567	0	1.603133333	0.715556667	0.449780965	-1.15270549	0.795149024	none	2.2659	1.410856718	0.49657148	0.333988317	none
vpr-1	0	0	1.7821	0.76677	1.3799	0	0	1.7283	0	0.594033333	0.715556667	1.201186469	0.264460128	0.436704793	none	0.5761	0.970310689	-0.043481329	0.50812603	none
R166.2	0	0	0	0.76677	1.3799	0	1.6705	0	0	0	0.715556667	72.55566667	6.181016389	0.073748799	none	0.556833333	56.68333333	5.824852695	0.186950483	none
sax-2	0	0	0	0.76677	1.3799	0	0	0	0	0	0.715556667	72.55566667	6.181016389	0.073748799	none	0	1	0	NA	none
rskn-1	0	1.5137	0	0.76677	1.3799	0	0	0	0	0.504566667	0.715556667	1.410034333	0.495730291	0.379699795	none	0	0.019433828	-5.685286098	0.813049517	none
elpc-2	0	3.0273	0	0.76677	1.3799	0	0	0	0	1.0091	0.715556667	0.711958264	-0.490135424	0.599921049	none	0	0.00981258	-6.671151814	0.813049517	none
npp-15	0	0	0	0	0.68995	1.4468	0	1.7283	0	0	0.71225	72.225	6.174426394	0.081721687	none	0.5761	58.61	5.873074932	0.186950483	none
mek-2	0	0	0	0	0.68995	1.4468	0	1.7283	0	0	0.71225	72.225	6.174426394	0.081721687	none	0.5761	58.61	5.873074932	0.186950483	none
pfd-2	0	0	0	0	0.68995	1.4468	1.6705	1.7283	3.9035	0	0.71225	72.225	6.174426394	0.081721687	none	2.4341	244.41	7.933159504	1.48E-02	up
csn-2	0	0	0	0	0.68995	1.4468	0	0	0	0	0.71225	72.225	6.174426394	0.081721687	none	0	1	0	NA	none
rpl-36	0	0	0	0	0.68995	1.4468	0	0	0	0	0.71225	72.225	6.174426394	0.081721687	none	0	1	0	NA	none
rps-12	0	0	0	0	0.68995	1.4468	0	0	0	0	0.71225	72.225	6.174426394	0.081721687	none	0	1	0	NA	none
R53.4	0	1.5137	1.7821	0	0.68995	1.4468	1.6705	1.7283	0	1.0986	0.71225	0.651497384	-0.618168709	0.696177991	none	1.132933333	1.030969992	0.044002342	0.483771138	none
mrpl-39	0	0	0	0	0.68995	1.4468	0	0	1.9517	0	0.71225	72.225	6.174426394	0.081721687	none	0.650566667	66.05666667	6.045632265	0.186950483	none
coq-3	0	0	0	0	0.68995	1.4468	0	0	0	0	0.71225	72.225	6.174426394	0.081721687	none	0	1	0	NA	none
algn-5	0	0	0	0	0.68995	1.4468	1.6705	0	0	0	0.71225	72.225	6.174426394	0.081721687	none	0.556833333	56.68333333	5.824852695	0.186950483	none
uev-1	0	0	1.7821	0	0.68995	1.4468	0	1.7283	1.9517	0.594033333	0.71225	1.195712157	0.257870133	0.43929313	none	1.226666667	2.04734838	1.033756615	0.250511526	none
slc-25a18.1	0	0	1.7821	0	0.68995	1.4468	0	1.7283	1.9517	0.594033333	0.71225	1.195712157	0.257870133	0.43929313	none	1.226666667	2.04734838	1.033756615	0.250511526	none
imp-3	0	0	0	0	0.68995	1.4468	0	0	0	0	0.71225	72.225	6.174426394	0.081721687	none	0	1	0	NA	none
cisd-3.2	0	0	0	0	0.68995	1.4468	0	0	0	0	0.71225	72.225	6.174426394	0.081721687	none	0	1	0	NA	none
ZK353.9	0	0	0	0	0.68995	1.4468	0	0	0	0	0.71225	72.225	6.174426394	0.081721687	none	0	1	0	NA	none
mrpl-1	0	0	0	0	0.68995	1.4468	0	0	0	0	0.71225	72.225	6.174426394	0.081721687	none	0	1	0	NA	none
emb-5	0	0	0	0	0.68995	1.4468	3.341	1.7283	1.9517	0	0.71225	72.225	6.174426394	0.081721687	none	2.340333333	235.0333333	7.87672157	4.87E-03	up
swsn-4	0	0	0	0	0.68995	1.4468	0	0	0	0	0.71225	72.225	6.174426394	0.081721687	none	0	1	0	NA	none
hpo-19	0	1.5137	0	0	0.68995	1.4468	1.6705	1.7283	0	0.504566667	0.71225	1.403608214	0.489140296	0.383539716	none	1.132933333	2.221156961	1.151311346	0.227074313	none
cec-5	0	1.5137	0	0	0.68995	1.4468	6.682	1.7283	1.9517	0.504566667	0.71225	1.403608214	0.489140296	0.383539716	none	3.454	6.731877956	2.751009022	7.82E-02	none
prp-3	0	0	1.7821	0	0.68995	1.4468	0	1.7283	0	0.594033333	0.71225	1.195712157	0.257870133	0.43929313	none	0.5761	0.970310689	-0.043481329	0.50812603	none
Y47G6A.22	0	0	1.7821	0	0.68995	1.4468	1.6705	1.7283	0	0.594033333	0.71225	1.195712157	0.257870133	0.43929313	none	1.132933333	1.892169306	0.920041183	0.273705912	none
rps-30	0	1.5137	1.7821	0	0.68995	1.4468	1.6705	1.7283	1.9517	1.0986	0.71225	0.651497384	-0.618168709	0.696177991	none	1.7835	1.617806242	0.694038833	0.14471122	none
unc-50	0	1.5137	1.7821	0	0.68995	1.4468	0	0	0	1.0986	0.71225	0.651497384	-0.618168709	0.696177991	none	0	0.009020386	-6.792595103	0.940626118	none
B0379.1	0	1.5137	5.3462	0	0.68995	1.4468	1.6705	1.7283	1.9517	2.286633333	0.71225	0.314482068	-1.668950339	0.803646971	none	1.7835	0.780925703	-0.356742798	0.61602207	none
F22B5.10	0	0	0	0	0.68995	1.4468	0	0	0	0	0.71225	72.225	6.174426394	0.081721687	none	0	1	0	NA	none
rsp-2	0	0	1.7821	0	0.68995	1.4468	3.341	0	0	0.594033333	0.71225	1.195712157	0.257870133	0.43929313	none	1.113666667	1.860272612	0.895514055	0.350835175	none
nos-3	0	0	0	0	2.0698	0	0	1.7283	1.9517	0	0.689933333	69.99333333	6.129145611	0.186950483	none	1.226666667	123.6666667	6.950312876	5.88E-02	none
sdha-2	0	0	0	0	2.0698	0	0	0	3.9035	0	0.689933333	69.99333333	6.129145611	0.186950483	none	1.301166667	131.1166667	7.034707273	0.186950483	none
Y66D12A.16	0	0	0	0	2.0698	0	0	0	0	0	0.689933333	69.99333333	6.129145611	0.186950483	none	0	1	0	NA	none
F41G3.6	0	0	0	0	2.0698	0	1.6705	0	0	0	0.689933333	69.99333333	6.129145611	0.186950483	none	0.556833333	56.68333333	5.824852695	0.186950483	none
rla-2	0	0	0	0	2.0698	0	1.6705	1.7283	0	0	0.689933333	69.99333333	6.129145611	0.186950483	none	1.132933333	114.2933333	6.836597444	5.81E-02	none
lec-6	0	0	0	0	2.0698	0	5.0115	0	0	0	0.689933333	69.99333333	6.129145611	0.186950483	none	1.6705	168.05	7.392746732	0.186950483	none
mrps-30	0	0	0	0	2.0698	0	0	0	0	0	0.689933333	69.99333333	6.129145611	0.186950483	none	0	1	0	NA	none
pgk-1	0	0	0	0	2.0698	0	0	0	0	0	0.689933333	69.99333333	6.129145611	0.186950483	none	0	1	0	NA	none
fzo-1	0	0	0	0	2.0698	0	0	0	0	0	0.689933333	69.99333333	6.129145611	0.186950483	none	0	1	0	NA	none
cas-2	0	0	0	0	2.0698	0	0	0	0	0	0.689933333	69.99333333	6.129145611	0.186950483	none	0	1	0	NA	none
nubp-1	0	0	0	0	2.0698	0	0	0	0	0	0.689933333	69.99333333	6.129145611	0.186950483	none	0	1	0	NA	none
Y39A1A.14	0	0	0	0	2.0698	0	0	1.7283	0	0	0.689933333	69.99333333	6.129145611	0.186950483	none	0.5761	58.61	5.873074932	0.186950483	none
wars-1	0	0	0	0	2.0698	0	0	0	0	0	0.689933333	69.99333333	6.129145611	0.186950483	none	0	1	0	NA	none
ttc-7	0	0	0	0	2.0698	0	0	0	0	0	0.689933333	69.99333333	6.129145611	0.186950483	none	0	1	0	NA	none
H06I04.3	0	3.0273	0	0	2.0698	0	1.6705	0	0	1.0091	0.689933333	0.686815164	-0.542006203	0.59654482	none	0.556833333	0.556209728	-0.846299119	0.642615922	none
rpb-8	0	1.5137	0	0	2.0698	0	1.6705	0	0	0.504566667	0.689933333	1.360238388	0.443859513	0.41946206	none	0.556833333	1.10157414	0.139566597	0.473942745	none
ZK180.4	0	1.5137	0	0	2.0698	0	0	0	0	0.504566667	0.689933333	1.360238388	0.443859513	0.41946206	none	0	0.019433828	-5.685286098	0.813049517	none
nuo-2	0	0	1.7821	0	2.0698	0	0	0	0	0.594033333	0.689933333	1.158766073	0.21258935	0.460590496	none	0	0.016555378	-5.916556261	0.813049517	none
mct-2	0	1.5137	0	0	2.0698	0	0	0	0	0.504566667	0.689933333	1.360238388	0.443859513	0.41946206	none	0	0.019433828	-5.685286098	0.813049517	none
pas-5	0	0	1.7821	0	2.0698	0	1.6705	1.7283	5.8552	0.594033333	0.689933333	1.158766073	0.21258935	0.460590496	none	3.084666667	5.123337564	2.357083951	8.69E-02	none
xpb-1	0	3.0273	1.7821	0	2.0698	0	3.341	0	0	1.603133333	0.689933333	0.433896764	-1.204576268	0.77023923	none	1.113666667	0.696573955	-0.521651563	0.626289782	none
smc-3	0	0	0	0	2.0698	0	0	0	0	0	0.689933333	69.99333333	6.129145611	0.186950483	none	0	1	0	NA	none
morc-1	0	1.5137	0	0	2.0698	0	0	0	0	0.504566667	0.689933333	1.360238388	0.443859513	0.41946206	none	0	0.019433828	-5.685286098	0.813049517	none
ama-1	0	0	1.7821	0	2.0698	0	3.341	1.7283	3.9035	0.594033333	0.689933333	1.158766073	0.21258935	0.460590496	none	2.990933333	4.96815849	2.312711198	2.66E-02	none
rab-18	0	3.0273	0	0	2.0698	0	0	0	3.9035	1.0091	0.689933333	0.686815164	-0.542006203	0.59654482	none	1.301166667	1.286592745	0.363555459	0.433916876	none
let-526	0	0	0	1.5335	0	0	0	1.7283	0	0	0.511166667	52.11666667	5.703672908	0.186950483	none	0.5761	58.61	5.873074932	0.186950483	none
nath-10	0	0	0	1.5335	0	0	0	0	0	0	0.511166667	52.11666667	5.703672908	0.186950483	none	0	1	0	NA	none
ccar-1	0	0	0	1.5335	0	0	0	0	0	0	0.511166667	52.11666667	5.703672908	0.186950483	none	0	1	0	NA	none
rsd-6	0	0	0	1.5335	0	0	1.6705	0	1.9517	0	0.511166667	52.11666667	5.703672908	0.186950483	none	1.2074	121.74	6.927659461	5.93E-02	none
mdt-17	0	0	0	1.5335	0	0	0	1.7283	0	0	0.511166667	52.11666667	5.703672908	0.186950483	none	0.5761	58.61	5.873074932	0.186950483	none
ubr-4	0	0	0	1.5335	0	0	1.6705	0	0	0	0.511166667	52.11666667	5.703672908	0.186950483	none	0.556833333	56.68333333	5.824852695	0.186950483	none
ctf-4	0	0	0	1.5335	0	0	1.6705	0	0	0	0.511166667	52.11666667	5.703672908	0.186950483	none	0.556833333	56.68333333	5.824852695	0.186950483	none
sig-7	0	0	0	1.5335	0	0	0	0	0	0	0.511166667	52.11666667	5.703672908	0.186950483	none	0	1	0	NA	none
mog-1	0	0	0	1.5335	0	0	1.6705	0	0	0	0.511166667	52.11666667	5.703672908	0.186950483	none	0.556833333	56.68333333	5.824852695	0.186950483	none
riok-1	0	0	0	1.5335	0	0	0	0	0	0	0.511166667	52.11666667	5.703672908	0.186950483	none	0	1	0	NA	none
Y37E11AM.3	0	0	0	1.5335	0	0	0	0	0	0	0.511166667	52.11666667	5.703672908	0.186950483	none	0	1	0	NA	none
Y61A9LA.10	0	0	0	1.5335	0	0	0	0	0	0	0.511166667	52.11666667	5.703672908	0.186950483	none	0	1	0	NA	none
hxk-2	0	1.5137	0	1.5335	0	0	0	0	0	0.504566667	0.511166667	1.012826326	0.01838681	0.496554171	none	0	0.019433828	-5.685286098	0.813049517	none
his-24	0	1.5137	0	1.5335	0	0	0	0	0	0.504566667	0.511166667	1.012826326	0.01838681	0.496554171	none	0	0.019433828	-5.685286098	0.813049517	none
F08F3.4	0	1.5137	0	1.5335	0	0	0	0	0	0.504566667	0.511166667	1.012826326	0.01838681	0.496554171	none	0	0.019433828	-5.685286098	0.813049517	none
C17G10.1	0	0	0	1.5335	0	0	0	0	0	0	0.511166667	52.11666667	5.703672908	0.186950483	none	0	1	0	NA	none
csn-5	0	0	0	1.5335	0	0	0	0	0	0	0.511166667	52.11666667	5.703672908	0.186950483	none	0	1	0	NA	none
fat-4	0	0	0	1.5335	0	0	0	0	0	0	0.511166667	52.11666667	5.703672908	0.186950483	none	0	1	0	NA	none
Y48C3A.14	0	0	0	1.5335	0	0	0	0	0	0	0.511166667	52.11666667	5.703672908	0.186950483	none	0	1	0	NA	none
eak-7	0	0	0	1.5335	0	0	0	0	1.9517	0	0.511166667	52.11666667	5.703672908	0.186950483	none	0.650566667	66.05666667	6.045632265	0.186950483	none
F23B12.7	0	0	0	1.5335	0	0	0	0	0	0	0.511166667	52.11666667	5.703672908	0.186950483	none	0	1	0	NA	none
moc-1	0	0	0	1.5335	0	0	0	0	0	0	0.511166667	52.11666667	5.703672908	0.186950483	none	0	1	0	NA	none
msh-2	0	0	0	1.5335	0	0	0	0	0	0	0.511166667	52.11666667	5.703672908	0.186950483	none	0	1	0	NA	none
dnj-12	0	0	0	1.5335	0	0	1.6705	0	0	0	0.511166667	52.11666667	5.703672908	0.186950483	none	0.556833333	56.68333333	5.824852695	0.186950483	none
F56C9.10	0	0	0	1.5335	0	0	0	0	0	0	0.511166667	52.11666667	5.703672908	0.186950483	none	0	1	0	NA	none
Y23H5B.6	0	0	0	1.5335	0	0	0	0	0	0	0.511166667	52.11666667	5.703672908	0.186950483	none	0	1	0	NA	none
swan-1	0	0	0	1.5335	0	0	0	0	0	0	0.511166667	52.11666667	5.703672908	0.186950483	none	0	1	0	NA	none
smg-4	0	0	0	1.5335	0	0	1.6705	0	0	0	0.511166667	52.11666667	5.703672908	0.186950483	none	0.556833333	56.68333333	5.824852695	0.186950483	none
Y119D3B.12	0	0	0	1.5335	0	0	0	0	0	0	0.511166667	52.11666667	5.703672908	0.186950483	none	0	1	0	NA	none
K12H4.3	0	0	0	1.5335	0	0	3.341	0	0	0	0.511166667	52.11666667	5.703672908	0.186950483	none	1.113666667	112.3666667	6.812070316	0.186950483	none
pkc-2	0	0	1.7821	1.5335	0	0	0	0	0	0.594033333	0.511166667	0.862811103	-0.212883353	0.539560164	none	0	0.016555378	-5.916556261	0.813049517	none
ZK1010.2	0	1.5137	1.7821	1.5335	0	0	0	0	0	1.0986	0.511166667	0.470112454	-1.088922194	0.760185133	none	0	0.009020386	-6.792595103	0.940626118	none
dhs-18	0	0	0	1.5335	0	0	0	0	0	0	0.511166667	52.11666667	5.703672908	0.186950483	none	0	1	0	NA	none
mut-16	0	0	0	0.76677	0.68995	0	0	1.7283	0	0	0.485573333	49.55733333	5.631026653	0.058610745	none	0.5761	58.61	5.873074932	0.186950483	none
patr-1	0	0	0	0.76677	0.68995	0	0	0	0	0	0.485573333	49.55733333	5.631026653	0.058610745	none	0	1	0	NA	none
T07C4.3	0	0	0	0.76677	0.68995	0	0	1.7283	3.9035	0	0.485573333	49.55733333	5.631026653	0.058610745	none	1.877266667	188.7266667	7.560154477	8.59E-02	none
ddx-52	0	0	0	0.76677	0.68995	0	0	0	0	0	0.485573333	49.55733333	5.631026653	0.058610745	none	0	1	0	NA	none
mdt-6	0	0	0	0.76677	0.68995	0	1.6705	1.7283	5.8552	0	0.485573333	49.55733333	5.631026653	0.058610745	none	3.084666667	309.4666667	8.273640212	4.50E-02	up
apa-2	0	0	0	0.76677	0.68995	0	1.6705	0	0	0	0.485573333	49.55733333	5.631026653	0.058610745	none	0.556833333	56.68333333	5.824852695	0.186950483	none
rpn-8	0	0	0	0.76677	0.68995	0	0	0	0	0	0.485573333	49.55733333	5.631026653	0.058610745	none	0	1	0	NA	none
sgk-1	0	0	0	0.76677	0.68995	0	0	0	0	0	0.485573333	49.55733333	5.631026653	0.058610745	none	0	1	0	NA	none
hpo-27	0	0	0	0.76677	0.68995	0	0	1.7283	0	0	0.485573333	49.55733333	5.631026653	0.058610745	none	0.5761	58.61	5.873074932	0.186950483	none
fum-1	0	0	0	0.76677	0.68995	0	0	0	0	0	0.485573333	49.55733333	5.631026653	0.058610745	none	0	1	0	NA	none
pig-1	0	0	0	0.76677	0.68995	0	0	0	0	0	0.485573333	49.55733333	5.631026653	0.058610745	none	0	1	0	NA	none
alg-1	0	0	0	0.76677	0.68995	0	0	0	0	0	0.485573333	49.55733333	5.631026653	0.058610745	none	0	1	0	NA	none
Y95B8A.8	0	0	0	0.76677	0.68995	0	0	0	0	0	0.485573333	49.55733333	5.631026653	0.058610745	none	0	1	0	NA	none
disl-2	0	0	0	0.76677	0.68995	0	0	1.7283	0	0	0.485573333	49.55733333	5.631026653	0.058610745	none	0.5761	58.61	5.873074932	0.186950483	none
mtrr-1	0	1.5137	0	0.76677	0.68995	0	0	1.7283	0	0.504566667	0.485573333	0.963088683	-0.054259445	0.512707106	none	0.5761	1.139016648	0.187788834	0.465035665	none
men-1	0	0	0	0.76677	0.68995	0	0	0	0	0	0.485573333	49.55733333	5.631026653	0.058610745	none	0	1	0	NA	none
ulp-2	0	0	0	0.76677	0.68995	0	0	0	0	0	0.485573333	49.55733333	5.631026653	0.058610745	none	0	1	0	NA	none
Y66H1A.4	0	0	0	0.76677	0.68995	0	0	0	0	0	0.485573333	49.55733333	5.631026653	0.058610745	none	0	1	0	NA	none
misc-1	0	1.5137	0	0.76677	0.68995	0	0	0	0	0.504566667	0.485573333	0.963088683	-0.054259445	0.512707106	none	0	0.019433828	-5.685286098	0.813049517	none
trap-2	0	1.5137	0	0.76677	0.68995	0	1.6705	1.7283	0	0.504566667	0.485573333	0.963088683	-0.054259445	0.512707106	none	1.132933333	2.221156961	1.151311346	0.227074313	none
fgt-1	0	0	0	0.76677	0.68995	0	0	0	0	0	0.485573333	49.55733333	5.631026653	0.058610745	none	0	1	0	NA	none
argk-1	0	0	0	0.76677	0.68995	0	0	0	0	0	0.485573333	49.55733333	5.631026653	0.058610745	none	0	1	0	NA	none
dyn-1	0	0	0	0.76677	0.68995	0	0	0	0	0	0.485573333	49.55733333	5.631026653	0.058610745	none	0	1	0	NA	none
mdh-1	0	0	0	0.76677	0.68995	0	0	0	0	0	0.485573333	49.55733333	5.631026653	0.058610745	none	0	1	0	NA	none
F27C8.5	0	0	0	0.76677	0.68995	0	0	1.7283	0	0	0.485573333	49.55733333	5.631026653	0.058610745	none	0.5761	58.61	5.873074932	0.186950483	none
haf-4	0	1.5137	1.7821	0.76677	0.68995	0	1.6705	0	1.9517	1.0986	0.485573333	0.447026279	-1.161568449	0.815543198	none	1.2074	1.0981418	0.135064358	0.450657277	none
emb-9	0	1.5137	1.7821	0.76677	0.68995	0	0	0	0	1.0986	0.485573333	0.447026279	-1.161568449	0.815543198	none	0	0.009020386	-6.792595103	0.940626118	none
sco-1	0	0	0	0.76677	0.68995	0	0	0	0	0	0.485573333	49.55733333	5.631026653	0.058610745	none	0	1	0	NA	none
vrk-1	0	0	0	0.76677	0.68995	0	0	0	0	0	0.485573333	49.55733333	5.631026653	0.058610745	none	0	1	0	NA	none
rpoa-1	0	0	0	0.76677	0.68995	0	1.6705	0	0	0	0.485573333	49.55733333	5.631026653	0.058610745	none	0.556833333	56.68333333	5.824852695	0.186950483	none
Y53G8AR.9	0	0	0	0.76677	0.68995	0	0	0	0	0	0.485573333	49.55733333	5.631026653	0.058610745	none	0	1	0	NA	none
ZK512.2	0	0	1.7821	0.76677	0.68995	0	1.6705	0	0	0.594033333	0.485573333	0.820440373	-0.285529608	0.562967679	none	0.556833333	0.938413995	-0.091703566	0.517125712	none
F38A1.8	0	0	0	0.76677	0.68995	0	3.341	0	0	0	0.485573333	49.55733333	5.631026653	0.058610745	none	1.113666667	112.3666667	6.812070316	0.186950483	none
vha-12	0	0	0	0.76677	0.68995	0	3.341	0	0	0	0.485573333	49.55733333	5.631026653	0.058610745	none	1.113666667	112.3666667	6.812070316	0.186950483	none
unc-45	0	0	1.7821	0.76677	0.68995	0	5.0115	1.7283	3.9035	0.594033333	0.485573333	0.820440373	-0.285529608	0.562967679	none	3.547766667	5.890017107	2.558271824	2.98E-02	none
apd-3	0	0	0	0.76677	0.68995	0	0	0	0	0	0.485573333	49.55733333	5.631026653	0.058610745	none	0	1	0	NA	none
2	0	0	0	0.76677	0.68995	0	0	0	0	0	0.485573333	49.55733333	5.631026653	0.058610745	none	0	1	0	NA	none
mtr-4	0	1.5137	1.7821	0.76677	0.68995	0	0	1.7283	1.9517	1.0986	0.485573333	0.447026279	-1.161568449	0.815543198	none	1.226666667	1.115521078	0.157717773	0.442389405	none
F49D11.10	0	3.0273	0	0.76677	0.68995	0	0	1.7283	0	1.0091	0.485573333	0.486285284	-1.04012516	0.679717824	none	0.5761	0.575115298	-0.798076882	0.635840542	none
lonp-1	0	0	0	0.76677	0.68995	0	0	0	0	0	0.485573333	49.55733333	5.631026653	0.058610745	none	0	1	0	NA	none
egl-30	0	1.5137	0	0.76677	0.68995	0	0	3.4567	0	0.504566667	0.485573333	0.963088683	-0.054259445	0.512707106	none	1.152233333	2.258664248	1.175469829	0.316886731	none
acox-1.5	0	1.5137	0	0.76677	0.68995	0	1.6705	0	0	0.504566667	0.485573333	0.963088683	-0.054259445	0.512707106	none	0.556833333	1.10157414	0.139566597	0.473942745	none
W03F9.1	0	3.0273	0	0.76677	0.68995	0	0	0	0	1.0091	0.485573333	0.486285284	-1.04012516	0.679717824	none	0	0.00981258	-6.671151814	0.813049517	none
aco-1	0	0	1.7821	0.76677	0.68995	0	0	1.7283	1.9517	0.594033333	0.485573333	0.820440373	-0.285529608	0.562967679	none	1.226666667	2.04734838	1.033756615	0.250511526	none
baz-2	0	0	0	0	0	1.4468	0	0	0	0	0.482266667	49.22666667	5.621368147	0.186950483	none	0	1	0	NA	none
Y75B8A.7	0	0	0	0	0	1.4468	0	0	0	0	0.482266667	49.22666667	5.621368147	0.186950483	none	0	1	0	NA	none
mob-4	0	0	0	0	0	1.4468	0	0	1.9517	0	0.482266667	49.22666667	5.621368147	0.186950483	none	0.650566667	66.05666667	6.045632265	0.186950483	none
dnj-25	0	0	0	0	0	1.4468	0	0	0	0	0.482266667	49.22666667	5.621368147	0.186950483	none	0	1	0	NA	none
3E324	0	0	0	0	0	1.4468	0	0	1.9517	0	0.482266667	49.22666667	5.621368147	0.186950483	none	0.650566667	66.05666667	6.045632265	0.186950483	none
hmg-12	0	0	0	0	0	1.4468	0	0	0	0	0.482266667	49.22666667	5.621368147	0.186950483	none	0	1	0	NA	none
F56A8.3	0	0	0	0	0	1.4468	0	1.7283	1.9517	0	0.482266667	49.22666667	5.621368147	0.186950483	none	1.226666667	123.6666667	6.950312876	5.88E-02	none
bet-1	0	0	0	0	0	1.4468	0	1.7283	0	0	0.482266667	49.22666667	5.621368147	0.186950483	none	0.5761	58.61	5.873074932	0.186950483	none
gst-27	0	1.5137	0	0	0	1.4468	0	1.7283	1.9517	0.504566667	0.482266667	0.956662564	-0.063917951	0.511978546	none	1.226666667	2.403316707	1.265026778	0.208034706	none
perm-2	0	0	1.7821	0	0	1.4468	0	3.4567	5.8552	0.594033333	0.482266667	0.814966061	-0.295188114	0.554534601	none	3.103966667	5.155289443	2.36605343	0.117854563	none
arp-11	0	0	0	0	0	1.4468	0	3.4567	1.9517	0	0.482266667	49.22666667	5.621368147	0.186950483	none	1.8028	181.28	7.502075956	7.30E-02	none
F25B4.5	0	0	0	0	0	1.4468	0	0	0	0	0.482266667	49.22666667	5.621368147	0.186950483	none	0	1	0	NA	none
pro-3	0	0	0	0	0	1.4468	0	0	0	0	0.482266667	49.22666667	5.621368147	0.186950483	none	0	1	0	NA	none
tald-1	0	0	0	0	0	1.4468	1.6705	0	0	0	0.482266667	49.22666667	5.621368147	0.186950483	none	0.556833333	56.68333333	5.824852695	0.186950483	none
rpl-38	0	1.5137	1.7821	0	0	1.4468	0	0	1.9517	1.0986	0.482266667	0.444043538	-1.171226955	0.775527843	none	0.650566667	0.595856636	-0.746962837	0.686025342	none
T05B9.1	0	0	1.7821	0	0	1.4468	0	0	0	0.594033333	0.482266667	0.814966061	-0.295188114	0.554534601	none	0	0.016555378	-5.916556261	0.813049517	none
Y38H8A.3	0	1.5137	0	0	0	1.4468	1.6705	0	0	0.504566667	0.482266667	0.956662564	-0.063917951	0.511978546	none	0.556833333	1.10157414	0.139566597	0.473942745	none
M04B2.4	0	1.5137	1.7821	0	0	1.4468	0	0	0	1.0986	0.482266667	0.444043538	-1.171226955	0.775527843	none	0	0.009020386	-6.792595103	0.940626118	none
lpd-6	0	0	0	0	1.3799	0	0	0	0	0	0.459966667	46.99666667	5.554486529	0.186950483	none	0	1	0	NA	none
dnj-16	0	0	0	0	1.3799	0	0	0	0	0	0.459966667	46.99666667	5.554486529	0.186950483	none	0	1	0	NA	none
dbn-1	0	0	0	0	1.3799	0	0	0	0	0	0.459966667	46.99666667	5.554486529	0.186950483	none	0	1	0	NA	none
mat-2	0	0	0	0	1.3799	0	0	1.7283	0	0	0.459966667	46.99666667	5.554486529	0.186950483	none	0.5761	58.61	5.873074932	0.186950483	none
lig-1	0	0	0	0	1.3799	0	0	0	0	0	0.459966667	46.99666667	5.554486529	0.186950483	none	0	1	0	NA	none
tag-153	0	0	0	0	1.3799	0	0	0	0	0	0.459966667	46.99666667	5.554486529	0.186950483	none	0	1	0	NA	none
gtf-2f1	0	0	0	0	1.3799	0	0	0	0	0	0.459966667	46.99666667	5.554486529	0.186950483	none	0	1	0	NA	none
ufd-3	0	0	0	0	1.3799	0	1.6705	1.7283	0	0	0.459966667	46.99666667	5.554486529	0.186950483	none	1.132933333	114.2933333	6.836597444	5.81E-02	none
gmps-1	0	0	0	0	1.3799	0	1.6705	0	0	0	0.459966667	46.99666667	5.554486529	0.186950483	none	0.556833333	56.68333333	5.824852695	0.186950483	none
xpg-1	0	0	0	0	1.3799	0	0	0	0	0	0.459966667	46.99666667	5.554486529	0.186950483	none	0	1	0	NA	none
ppm-1.A	0	0	0	0	1.3799	0	1.6705	1.7283	0	0	0.459966667	46.99666667	5.554486529	0.186950483	none	1.132933333	114.2933333	6.836597444	5.81E-02	none
E01A2.2	0	0	0	0	1.3799	0	1.6705	0	0	0	0.459966667	46.99666667	5.554486529	0.186950483	none	0.556833333	56.68333333	5.824852695	0.186950483	none
knl-1	0	0	0	0	1.3799	0	0	0	0	0	0.459966667	46.99666667	5.554486529	0.186950483	none	0	1	0	NA	none
vha-6	0	0	0	0	1.3799	0	1.6705	0	0	0	0.459966667	46.99666667	5.554486529	0.186950483	none	0.556833333	56.68333333	5.824852695	0.186950483	none
npp-23	0	1.5137	0	0	1.3799	0	3.341	0	0	0.504566667	0.459966667	0.913325128	-0.130799569	0.524474525	none	1.113666667	2.183714452	1.126784218	0.32225003	none
sec-11	0	0	1.7821	0	1.3799	0	1.6705	0	0	0.594033333	0.459966667	0.778047569	-0.362069732	0.566477487	none	0.556833333	0.938413995	-0.091703566	0.517125712	none
rps-10	0	0	1.7821	0	1.3799	0	0	1.7283	0	0.594033333	0.459966667	0.778047569	-0.362069732	0.566477487	none	0.5761	0.970310689	-0.043481329	0.50812603	none
hsp-16.2	0	0	0	0	1.3799	0	1.6705	1.7283	1.9517	0	0.459966667	46.99666667	5.554486529	0.186950483	none	1.7835	179.35	7.486633935	1.58E-05	up
parp-1	0	0	0	0	1.3799	0	1.6705	1.7283	0	0	0.459966667	46.99666667	5.554486529	0.186950483	none	1.132933333	114.2933333	6.836597444	5.81E-02	none
perm-3	0	0	0	0	1.3799	0	0	0	0	0	0.459966667	46.99666667	5.554486529	0.186950483	none	0	1	0	NA	none
mpc-2	0	1.5137	0	0	1.3799	0	1.6705	0	3.9035	0.504566667	0.459966667	0.913325128	-0.130799569	0.524474525	none	1.858	3.630239036	1.860064547	0.167890815	none
mvk-1	0	3.0273	1.7821	0	1.3799	0	5.0115	1.7283	1.9517	1.603133333	0.459966667	0.291337769	-1.77923535	0.843409775	none	2.897166667	1.802186221	0.849748094	0.20012722	none
arl-1	0	4.541	1.7821	0	1.3799	0	1.6705	1.7283	0	2.1077	0.459966667	0.221923156	-2.171867888	0.847955674	none	1.132933333	0.539705026	-0.889756973	0.732561607	none
ath-1	0	0	0	0	1.3799	0	0	0	0	0	0.459966667	46.99666667	5.554486529	0.186950483	none	0	1	0	NA	none
nra-4	0	0	0	0	1.3799	0	0	0	0	0	0.459966667	46.99666667	5.554486529	0.186950483	none	0	1	0	NA	none
Y39A3CL.1	0	0	0	0	1.3799	0	1.6705	0	0	0	0.459966667	46.99666667	5.554486529	0.186950483	none	0.556833333	56.68333333	5.824852695	0.186950483	none
lin-53	0	0	0	0	1.3799	0	0	0	0	0	0.459966667	46.99666667	5.554486529	0.186950483	none	0	1	0	NA	none
C36A4.4	0	0	0	0	1.3799	0	0	3.4567	0	0	0.459966667	46.99666667	5.554486529	0.186950483	none	1.152233333	116.2233333	6.860755927	0.186950483	none
pas-6	0	0	0	0	1.3799	0	0	0	0	0	0.459966667	46.99666667	5.554486529	0.186950483	none	0	1	0	NA	none
tpxl-1	0	0	0	0	1.3799	0	0	0	0	0	0.459966667	46.99666667	5.554486529	0.186950483	none	0	1	0	NA	none
F49E2.5	0	3.0273	1.7821	0	1.3799	0	0	0	0	1.603133333	0.459966667	0.291337769	-1.77923535	0.843409775	none	0	0.006199116	-7.333721879	0.928967173	none
Y48G8AL.13	0	0	0	0	1.3799	0	0	0	0	0	0.459966667	46.99666667	5.554486529	0.186950483	none	0	1	0	NA	none
trr-1	0	0	0	0	1.3799	0	1.6705	0	0	0	0.459966667	46.99666667	5.554486529	0.186950483	none	0.556833333	56.68333333	5.824852695	0.186950483	none
sftb-1	0	0	0	0	1.3799	0	0	0	0	0	0.459966667	46.99666667	5.554486529	0.186950483	none	0	1	0	NA	none
EEED8.3	0	0	0	0	1.3799	0	0	0	0	0	0.459966667	46.99666667	5.554486529	0.186950483	none	0	1	0	NA	none
W09C5.1	0	0	0	0	1.3799	0	0	0	0	0	0.459966667	46.99666667	5.554486529	0.186950483	none	0	1	0	NA	none
F32B4.4	0	0	0	0	1.3799	0	0	1.7283	0	0	0.459966667	46.99666667	5.554486529	0.186950483	none	0.5761	58.61	5.873074932	0.186950483	none
eif-1.a	0	1.5137	0	0	1.3799	0	5.0115	0	0	0.504566667	0.459966667	0.913325128	-0.130799569	0.524474525	none	1.6705	3.265854765	1.707460634	0.270309948	none
Y55B1AR.2	0	0	0	0	1.3799	0	0	0	0	0	0.459966667	46.99666667	5.554486529	0.186950483	none	0	1	0	NA	none
nola-3	0	1.5137	0	0	1.3799	0	0	0	0	0.504566667	0.459966667	0.913325128	-0.130799569	0.524474525	none	0	0.019433828	-5.685286098	0.813049517	none
acl-2	0	1.5137	0	0	1.3799	0	1.6705	0	0	0.504566667	0.459966667	0.913325128	-0.130799569	0.524474525	none	0.556833333	1.10157414	0.139566597	0.473942745	none
cpn-3	0	1.5137	0	0	1.3799	0	1.6705	1.7283	1.9517	0.504566667	0.459966667	0.913325128	-0.130799569	0.524474525	none	1.7835	3.485457019	1.801347837	3.34E-02	none
kin-3	0	1.5137	0	0	1.3799	0	0	0	0	0.504566667	0.459966667	0.913325128	-0.130799569	0.524474525	none	0	0.019433828	-5.685286098	0.813049517	none
C01F1.3	0	1.5137	3.5641	0	1.3799	0	0	0	1.9517	1.6926	0.459966667	0.276028819	-1.857109196	0.83156935	none	0.650566667	0.387975254	-1.36596346	0.779315413	none
arx-6	0	1.5137	0	0	1.3799	0	3.341	0	0	0.504566667	0.459966667	0.913325128	-0.130799569	0.524474525	none	1.113666667	2.183714452	1.126784218	0.32225003	none
rhi-1	0	1.5137	0	0	1.3799	0	0	3.4567	0	0.504566667	0.459966667	0.913325128	-0.130799569	0.524474525	none	1.152233333	2.258664248	1.175469829	0.316886731	none
dis-3	0	1.5137	1.7821	0	1.3799	0	1.6705	0	0	1.0986	0.459966667	0.423928077	-1.238108573	0.787217146	none	0.556833333	0.511305551	-0.967742407	0.735723168	none
tomm-22	0	0	0	0	1.3799	0	0	0	0	0	0.459966667	46.99666667	5.554486529	0.186950483	none	0	1	0	NA	none
prdx-3	0	0	0	0	1.3799	0	0	0	0	0	0.459966667	46.99666667	5.554486529	0.186950483	none	0	1	0	NA	none
ule-4	0	0	0	0	1.3799	0	1.6705	0	0	0	0.459966667	46.99666667	5.554486529	0.186950483	none	0.556833333	56.68333333	5.824852695	0.186950483	none
ubxn-4	0	1.5137	0	0	1.3799	0	0	0	0	0.504566667	0.459966667	0.913325128	-0.130799569	0.524474525	none	0	0.019433828	-5.685286098	0.813049517	none
C16A3.5	0	1.5137	0	0	1.3799	0	1.6705	0	0	0.504566667	0.459966667	0.913325128	-0.130799569	0.524474525	none	0.556833333	1.10157414	0.139566597	0.473942745	none
timm-23	0	3.0273	0	0	1.3799	0	0	0	0	1.0091	0.459966667	0.461158539	-1.116665285	0.676775192	none	0	0.00981258	-6.671151814	0.813049517	none
dhrs-4	0	1.5137	1.7821	0	1.3799	0	0	0	0	1.0986	0.459966667	0.423928077	-1.238108573	0.787217146	none	0	0.009020386	-6.792595103	0.940626118	none
C33A12.1	0	1.5137	1.7821	0	1.3799	0	0	1.7283	0	1.0986	0.459966667	0.423928077	-1.238108573	0.787217146	none	0.5761	0.528684828	-0.91952017	0.725398885	none
deb-1	0	0	0	0.76677	0	0	0	0	0	0	0.25559	26.559	4.731128922	0.186950483	none	0	1	0	NA	none
cdl-1	0	0	0	0.76677	0	0	0	0	0	0	0.25559	26.559	4.731128922	0.186950483	none	0	1	0	NA	none
denn-4	0	0	0	0.76677	0	0	0	0	0	0	0.25559	26.559	4.731128922	0.186950483	none	0	1	0	NA	none
vab-10	0	0	0	0.76677	0	0	0	1.7283	1.9517	0	0.25559	26.559	4.731128922	0.186950483	none	1.226666667	123.6666667	6.950312876	5.88E-02	none
vab-10	0	0	0	0.76677	0	0	0	0	0	0	0.25559	26.559	4.731128922	0.186950483	none	0	1	0	NA	none
vab-10	0	0	0	0.76677	0	0	0	0	0	0	0.25559	26.559	4.731128922	0.186950483	none	0	1	0	NA	none
Y92H12BL.4	0	0	0	0.76677	0	0	0	0	0	0	0.25559	26.559	4.731128922	0.186950483	none	0	1	0	NA	none
ego-2	0	0	0	0.76677	0	0	0	0	0	0	0.25559	26.559	4.731128922	0.186950483	none	0	1	0	NA	none
gcs-1	0	0	0	0.76677	0	0	0	1.7283	0	0	0.25559	26.559	4.731128922	0.186950483	none	0.5761	58.61	5.873074932	0.186950483	none
pbrm-1	0	0	0	0.76677	0	0	0	0	0	0	0.25559	26.559	4.731128922	0.186950483	none	0	1	0	NA	none
acdh-2	0	0	0	0.76677	0	0	0	0	0	0	0.25559	26.559	4.731128922	0.186950483	none	0	1	0	NA	none
prp-17	0	0	0	0.76677	0	0	0	0	0	0	0.25559	26.559	4.731128922	0.186950483	none	0	1	0	NA	none
mat-1	0	0	0	0.76677	0	0	0	0	0	0	0.25559	26.559	4.731128922	0.186950483	none	0	1	0	NA	none
hrpu-2	0	0	0	0.76677	0	0	0	0	0	0	0.25559	26.559	4.731128922	0.186950483	none	0	1	0	NA	none
panl-3	0	0	0	0.76677	0	0	1.6705	0	0	0	0.25559	26.559	4.731128922	0.186950483	none	0.556833333	56.68333333	5.824852695	0.186950483	none
ttll-12	0	0	0	0.76677	0	0	1.6705	0	0	0	0.25559	26.559	4.731128922	0.186950483	none	0.556833333	56.68333333	5.824852695	0.186950483	none
C14C10.5	0	0	0	0.76677	0	0	0	0	0	0	0.25559	26.559	4.731128922	0.186950483	none	0	1	0	NA	none
lars-2	0	0	0	0.76677	0	0	0	0	0	0	0.25559	26.559	4.731128922	0.186950483	none	0	1	0	NA	none
D2030.3	0	0	0	0.76677	0	0	0	0	0	0	0.25559	26.559	4.731128922	0.186950483	none	0	1	0	NA	none
crn-3	0	0	0	0.76677	0	0	0	0	0	0	0.25559	26.559	4.731128922	0.186950483	none	0	1	0	NA	none
cyn-4	0	0	0	0.76677	0	0	0	0	0	0	0.25559	26.559	4.731128922	0.186950483	none	0	1	0	NA	none
F19B10.10	0	0	0	0.76677	0	0	0	0	0	0	0.25559	26.559	4.731128922	0.186950483	none	0	1	0	NA	none
rfc-1	0	0	0	0.76677	0	0	0	0	0	0	0.25559	26.559	4.731128922	0.186950483	none	0	1	0	NA	none
F53H1.1	0	0	0	0.76677	0	0	0	0	0	0	0.25559	26.559	4.731128922	0.186950483	none	0	1	0	NA	none
F44G4.1	0	0	0	0.76677	0	0	1.6705	0	0	0	0.25559	26.559	4.731128922	0.186950483	none	0.556833333	56.68333333	5.824852695	0.186950483	none
T13F2.6	0	0	0	0.76677	0	0	0	0	0	0	0.25559	26.559	4.731128922	0.186950483	none	0	1	0	NA	none
M4.1	0	0	0	0.76677	0	0	0	0	1.9517	0	0.25559	26.559	4.731128922	0.186950483	none	0.650566667	66.05666667	6.045632265	0.186950483	none
eif-3.I	0	0	0	0.76677	0	0	0	1.7283	1.9517	0	0.25559	26.559	4.731128922	0.186950483	none	1.226666667	123.6666667	6.950312876	5.88E-02	none
hda-1	0	0	0	0.76677	0	0	1.6705	0	0	0	0.25559	26.559	4.731128922	0.186950483	none	0.556833333	56.68333333	5.824852695	0.186950483	none
efk-1	0	0	0	0.76677	0	0	1.6705	0	3.9035	0	0.25559	26.559	4.731128922	0.186950483	none	1.858	186.8	7.545350645	8.78E-02	none
ifa-4	0	1.5137	0	0.76677	0	0	0	0	0	0.504566667	0.25559	0.516143033	-0.954157176	0.658730517	none	0	0.019433828	-5.685286098	0.813049517	none
F56G4.4	0	0	0	0.76677	0	0	0	0	0	0	0.25559	26.559	4.731128922	0.186950483	none	0	1	0	NA	none
pmt-1	0	1.5137	0	0.76677	0	0	0	0	0	0.504566667	0.25559	0.516143033	-0.954157176	0.658730517	none	0	0.019433828	-5.685286098	0.813049517	none
jhdm-1	0	0	0	0.76677	0	0	0	0	0	0	0.25559	26.559	4.731128922	0.186950483	none	0	1	0	NA	none
txl-1	0	0	0	0.76677	0	0	1.6705	1.7283	1.9517	0	0.25559	26.559	4.731128922	0.186950483	none	1.7835	179.35	7.486633935	1.58E-05	up
C29F5.1	0	0	1.7821	0.76677	0	0	1.6705	3.4567	0	0.594033333	0.25559	0.439694277	-1.185427339	0.685807983	none	1.709066667	2.845979802	1.508925423	0.195702644	none
mrps-22	0	0	0	0.76677	0	0	0	0	0	0	0.25559	26.559	4.731128922	0.186950483	none	0	1	0	NA	none
apm-1	0	0	0	0.76677	0	0	0	1.7283	0	0	0.25559	26.559	4.731128922	0.186950483	none	0.5761	58.61	5.873074932	0.186950483	none
F44E2.8	0	0	0	0.76677	0	0	0	0	1.9517	0	0.25559	26.559	4.731128922	0.186950483	none	0.650566667	66.05666667	6.045632265	0.186950483	none
him-1	0	1.5137	0	0.76677	0	0	0	0	0	0.504566667	0.25559	0.516143033	-0.954157176	0.658730517	none	0	0.019433828	-5.685286098	0.813049517	none
rps-13	0	0	0	0.76677	0	0	0	0	0	0	0.25559	26.559	4.731128922	0.186950483	none	0	1	0	NA	none
B0001.7	0	0	0	0.76677	0	0	0	0	0	0	0.25559	26.559	4.731128922	0.186950483	none	0	1	0	NA	none
cap-2	0	0	0	0.76677	0	0	1.6705	0	0	0	0.25559	26.559	4.731128922	0.186950483	none	0.556833333	56.68333333	5.824852695	0.186950483	none
T04H1.5	0	0	0	0.76677	0	0	0	1.7283	0	0	0.25559	26.559	4.731128922	0.186950483	none	0.5761	58.61	5.873074932	0.186950483	none
nol-6	0	0	0	0.76677	0	0	1.6705	0	0	0	0.25559	26.559	4.731128922	0.186950483	none	0.556833333	56.68333333	5.824852695	0.186950483	none
Y77E11A.7	0	1.5137	0	0.76677	0	0	0	0	0	0.504566667	0.25559	0.516143033	-0.954157176	0.658730517	none	0	0.019433828	-5.685286098	0.813049517	none
rnp-6	0	0	0	0.76677	0	0	0	0	0	0	0.25559	26.559	4.731128922	0.186950483	none	0	1	0	NA	none
cka-1	0	1.5137	0	0.76677	0	0	0	1.7283	0	0.504566667	0.25559	0.516143033	-0.954157176	0.658730517	none	0.5761	1.139016648	0.187788834	0.465035665	none
npp-19	0	0	0	0.76677	0	0	0	0	0	0	0.25559	26.559	4.731128922	0.186950483	none	0	1	0	NA	none
ZK430.7	0	4.541	1.7821	0.76677	0	0	1.6705	0	0	2.1077	0.25559	0.125414365	-2.995225495	0.879663818	none	0.556833333	0.267664605	-1.901501722	0.829912031	none
cht-3	0	0	0	0.76677	0	0	3.341	0	0	0	0.25559	26.559	4.731128922	0.186950483	none	1.113666667	112.3666667	6.812070316	0.186950483	none
miro-1	0	0	0	0.76677	0	0	0	0	0	0	0.25559	26.559	4.731128922	0.186950483	none	0	1	0	NA	none
decr-1.3	0	0	1.7821	0.76677	0	0	0	1.7283	0	0.594033333	0.25559	0.439694277	-1.185427339	0.685807983	none	0.5761	0.970310689	-0.043481329	0.50812603	none
ptp-2	0	0	0	0.76677	0	0	0	0	0	0	0.25559	26.559	4.731128922	0.186950483	none	0	1	0	NA	none
K04C2.2	0	0	0	0.76677	0	0	0	0	0	0	0.25559	26.559	4.731128922	0.186950483	none	0	1	0	NA	none
F13A7.1	0	1.5137	0	0.76677	0	0	0	0	0	0.504566667	0.25559	0.516143033	-0.954157176	0.658730517	none	0	0.019433828	-5.685286098	0.813049517	none
ssl-1	0	0	0	0	0.68995	0	0	0	0	0	0.229983333	23.99833333	4.58486231	0.186950483	none	0	1	0	NA	none
tcer-1	0	0	0	0	0.68995	0	0	0	0	0	0.229983333	23.99833333	4.58486231	0.186950483	none	0	1	0	NA	none
D1014.4	0	0	0	0	0.68995	0	0	0	0	0	0.229983333	23.99833333	4.58486231	0.186950483	none	0	1	0	NA	none
nol-2	0	1.5137	1.7821	0	0.68995	0	3.341	0	0	1.0986	0.229983333	0.216474232	-2.207732792	0.889202856	none	1.113666667	1.013590715	0.019475214	0.495459	none
spdl-1	0	0	0	0	0.68995	0	0	0	0	0	0.229983333	23.99833333	4.58486231	0.186950483	none	0	1	0	NA	none
T22B7.7	0	0	0	0	0.68995	0	1.6705	1.7283	1.9517	0	0.229983333	23.99833333	4.58486231	0.186950483	none	1.7835	179.35	7.486633935	1.58E-05	up
utp-20	0	0	0	0	0.68995	0	0	0	0	0	0.229983333	23.99833333	4.58486231	0.186950483	none	0	1	0	NA	none
smn-1	0	0	0	0	0.68995	0	0	0	0	0	0.229983333	23.99833333	4.58486231	0.186950483	none	0	1	0	NA	none
eif-3.E	0	0	0	0	0.68995	0	0	0	0	0	0.229983333	23.99833333	4.58486231	0.186950483	none	0	1	0	NA	none
ntl-4	0	0	0	0	0.68995	0	0	0	0	0	0.229983333	23.99833333	4.58486231	0.186950483	none	0	1	0	NA	none
Y39A1A.3	0	0	0	0	0.68995	0	0	0	0	0	0.229983333	23.99833333	4.58486231	0.186950483	none	0	1	0	NA	none
teg-4	0	0	0	0	0.68995	0	3.341	0	3.9035	0	0.229983333	23.99833333	4.58486231	0.186950483	none	2.414833333	242.4833333	7.921741779	5.93E-02	none
cyc-2.1	0	0	0	0	0.68995	0	1.6705	0	0	0	0.229983333	23.99833333	4.58486231	0.186950483	none	0.556833333	56.68333333	5.824852695	0.186950483	none
top-1	0	0	0	0	0.68995	0	0	0	0	0	0.229983333	23.99833333	4.58486231	0.186950483	none	0	1	0	NA	none
alx-1	0	0	0	0	0.68995	0	0	0	0	0	0.229983333	23.99833333	4.58486231	0.186950483	none	0	1	0	NA	none
D2030.7	0	0	0	0	0.68995	0	1.6705	0	0	0	0.229983333	23.99833333	4.58486231	0.186950483	none	0.556833333	56.68333333	5.824852695	0.186950483	none
unc-57	0	0	0	0	0.68995	0	0	0	1.9517	0	0.229983333	23.99833333	4.58486231	0.186950483	none	0.650566667	66.05666667	6.045632265	0.186950483	none
inx-15	0	0	0	0	0.68995	0	0	1.7283	0	0	0.229983333	23.99833333	4.58486231	0.186950483	none	0.5761	58.61	5.873074932	0.186950483	none
W04G3.5	0	0	0	0	0.68995	0	0	0	0	0	0.229983333	23.99833333	4.58486231	0.186950483	none	0	1	0	NA	none
ZK643.5	0	0	0	0	0.68995	0	0	0	0	0	0.229983333	23.99833333	4.58486231	0.186950483	none	0	1	0	NA	none
rsp-1	0	0	0	0	0.68995	0	1.6705	1.7283	0	0	0.229983333	23.99833333	4.58486231	0.186950483	none	1.132933333	114.2933333	6.836597444	5.81E-02	none
tpp-2	0	0	0	0	0.68995	0	1.6705	0	0	0	0.229983333	23.99833333	4.58486231	0.186950483	none	0.556833333	56.68333333	5.824852695	0.186950483	none
ced-2	0	0	0	0	0.68995	0	0	0	0	0	0.229983333	23.99833333	4.58486231	0.186950483	none	0	1	0	NA	none
pqn-80	0	0	0	0	0.68995	0	0	0	0	0	0.229983333	23.99833333	4.58486231	0.186950483	none	0	1	0	NA	none
air-1	0	0	0	0	0.68995	0	0	0	0	0	0.229983333	23.99833333	4.58486231	0.186950483	none	0	1	0	NA	none
npp-24	0	0	0	0	0.68995	0	3.341	3.9035	1.9517	0	0.229983333	23.99833333	4.58486231	0.186950483	none	3.0654	307.54	8.264630256	3.08E-03	up
Y71F9AL.12	0	0	0	0	0.68995	0	1.6705	1.7283	3.9035	0	0.229983333	23.99833333	4.58486231	0.186950483	none	2.4341	244.41	7.933159504	1.48E-02	up
sao-1	0	0	0	0	0.68995	0	1.6705	3.4567	1.9517	0	0.229983333	23.99833333	4.58486231	0.186950483	none	2.359633333	236.9633333	7.88852003	6.55E-03	up
tag-65	0	0	0	0	0.68995	0	0	0	0	0	0.229983333	23.99833333	4.58486231	0.186950483	none	0	1	0	NA	none
lin-13	0	0	0	0	0.68995	0	0	0	0	0	0.229983333	23.99833333	4.58486231	0.186950483	none	0	1	0	NA	none
ule-3	0	0	0	0	0.68995	0	1.6705	0	0	0	0.229983333	23.99833333	4.58486231	0.186950483	none	0.556833333	56.68333333	5.824852695	0.186950483	none
acdh-13	0	0	0	0	0.68995	0	1.6705	3.4567	1.9517	0	0.229983333	23.99833333	4.58486231	0.186950483	none	2.359633333	236.9633333	7.88852003	6.55E-03	up
cdc-5l	0	0	0	0	0.68995	0	0	0	0	0	0.229983333	23.99833333	4.58486231	0.186950483	none	0	1	0	NA	none
C14F11.4	0	1.5137	0	0	0.68995	0	0	0	0	0.504566667	0.229983333	0.466379478	-1.100423788	0.676780529	none	0	0.019433828	-5.685286098	0.813049517	none
ztf-4	0	0	0	0	0.68995	0	0	0	0	0	0.229983333	23.99833333	4.58486231	0.186950483	none	0	1	0	NA	none
swsn-7	0	0	0	0	0.68995	0	0	0	0	0	0.229983333	23.99833333	4.58486231	0.186950483	none	0	1	0	NA	none
dylt-1	0	0	0	0	0.68995	0	0	0	0	0	0.229983333	23.99833333	4.58486231	0.186950483	none	0	1	0	NA	none
Y48B6A.1	0	0	0	0	0.68995	0	0	0	0	0	0.229983333	23.99833333	4.58486231	0.186950483	none	0	1	0	NA	none
csq-1	0	0	0	0	0.68995	0	0	0	0	0	0.229983333	23.99833333	4.58486231	0.186950483	none	0	1	0	NA	none
aps-1	0	0	0	0	0.68995	0	0	0	0	0	0.229983333	23.99833333	4.58486231	0.186950483	none	0	1	0	NA	none
C05D11.9	0	0	0	0	0.68995	0	0	0	0	0	0.229983333	23.99833333	4.58486231	0.186950483	none	0	1	0	NA	none
F58B3.6	0	0	0	0	0.68995	0	0	0	0	0	0.229983333	23.99833333	4.58486231	0.186950483	none	0	1	0	NA	none
fntb-1	0	0	0	0	0.68995	0	0	0	0	0	0.229983333	23.99833333	4.58486231	0.186950483	none	0	1	0	NA	none
elo-1	0	0	0	0	0.68995	0	0	0	0	0	0.229983333	23.99833333	4.58486231	0.186950483	none	0	1	0	NA	none
mrps-5	0	1.5137	0	0	0.68995	0	0	0	0	0.504566667	0.229983333	0.466379478	-1.100423788	0.676780529	none	0	0.019433828	-5.685286098	0.813049517	none
atad-3	0	0	0	0	0.68995	0	0	0	0	0	0.229983333	23.99833333	4.58486231	0.186950483	none	0	1	0	NA	none
mthf-1	0	0	0	0	0.68995	0	0	0	0	0	0.229983333	23.99833333	4.58486231	0.186950483	none	0	1	0	NA	none
raga-1	0	0	0	0	0.68995	0	0	0	1.9517	0	0.229983333	23.99833333	4.58486231	0.186950483	none	0.650566667	66.05666667	6.045632265	0.186950483	none
msra-1	0	0	0	0	0.68995	0	5.0115	0	0	0	0.229983333	23.99833333	4.58486231	0.186950483	none	1.6705	168.05	7.392746732	0.186950483	none
madd-3	0	0	0	0	0.68995	0	1.6705	0	0	0	0.229983333	23.99833333	4.58486231	0.186950483	none	0.556833333	56.68333333	5.824852695	0.186950483	none
sec-24.2	0	0	0	0	0.68995	0	0	0	0	0	0.229983333	23.99833333	4.58486231	0.186950483	none	0	1	0	NA	none
mev-1	0	1.5137	0	0	0.68995	0	0	0	0	0.504566667	0.229983333	0.466379478	-1.100423788	0.676780529	none	0	0.019433828	-5.685286098	0.813049517	none
ppfr-1	0	0	0	0	0.68995	0	0	1.7283	0	0	0.229983333	23.99833333	4.58486231	0.186950483	none	0.5761	58.61	5.873074932	0.186950483	none
C08F11.12	0	0	0	0	0.68995	0	1.6705	5.185	0	0	0.229983333	23.99833333	4.58486231	0.186950483	none	2.285166667	229.5166667	7.84245511	0.104551871	none
gbf-1	0	1.5137	0	0	0.68995	0	0	0	0	0.504566667	0.229983333	0.466379478	-1.100423788	0.676780529	none	0	0.019433828	-5.685286098	0.813049517	none
usp-39	0	0	0	0	0.68995	0	0	0	0	0	0.229983333	23.99833333	4.58486231	0.186950483	none	0	1	0	NA	none
ZK795.3	0	1.5137	0	0	0.68995	0	1.6705	0	0	0.504566667	0.229983333	0.466379478	-1.100423788	0.676780529	none	0.556833333	1.10157414	0.139566597	0.473942745	none
pfas-1	0	1.5137	0	0	0.68995	0	0	0	0	0.504566667	0.229983333	0.466379478	-1.100423788	0.676780529	none	0	0.019433828	-5.685286098	0.813049517	none
rps-21	0	0	0	0	0.68995	0	0	0	0	0	0.229983333	23.99833333	4.58486231	0.186950483	none	0	1	0	NA	none
sel-2	0	0	0	0	0.68995	0	0	0	0	0	0.229983333	23.99833333	4.58486231	0.186950483	none	0	1	0	NA	none
icd-1	0	0	0	0	0.68995	0	0	0	0	0	0.229983333	23.99833333	4.58486231	0.186950483	none	0	1	0	NA	none
cope-1	0	0	0	0	0.68995	0	0	0	0	0	0.229983333	23.99833333	4.58486231	0.186950483	none	0	1	0	NA	none
dnj-13	0	0	0	0	0.68995	0	0	0	0	0	0.229983333	23.99833333	4.58486231	0.186950483	none	0	1	0	NA	none
prmt-9	0	0	0	0	0.68995	0	0	0	0	0	0.229983333	23.99833333	4.58486231	0.186950483	none	0	1	0	NA	none
ugt-22	0	0	0	0	0.68995	0	1.6705	0	0	0	0.229983333	23.99833333	4.58486231	0.186950483	none	0.556833333	56.68333333	5.824852695	0.186950483	none
K03B8.6	0	0	1.7821	0	0.68995	0	1.6705	0	0	0.594033333	0.229983333	0.397301473	-1.331693951	0.70088185	none	0.556833333	0.938413995	-0.091703566	0.517125712	none
kat-1	0	1.5137	0	0	0.68995	0	0	0	0	0.504566667	0.229983333	0.466379478	-1.100423788	0.676780529	none	0	0.019433828	-5.685286098	0.813049517	none
arx-4	0	1.5137	0	0	0.68995	0	1.6705	1.7283	0	0.504566667	0.229983333	0.466379478	-1.100423788	0.676780529	none	1.132933333	2.221156961	1.151311346	0.227074313	none
gta-1	0	3.0273	1.7821	0	0.68995	0	1.6705	0	0	1.603133333	0.229983333	0.148768442	-2.748859569	0.897481461	none	0.556833333	0.351386536	-1.508869184	0.81432781	none
anc-1	0	3.0273	0	0	0.68995	0	0	0	0	1.0091	0.229983333	0.235485559	-2.086289504	0.753271649	none	0	0.00981258	-6.671151814	0.813049517	none
cyp-35a3	0	0	0	0	0.68995	0	1.6705	0	0	0	0.229983333	23.99833333	4.58486231	0.186950483	none	0.556833333	56.68333333	5.824852695	0.186950483	none
mxt-1	0	0	0	0	0.68995	0	0	0	0	0	0.229983333	23.99833333	4.58486231	0.186950483	none	0	1	0	NA	none
sec-5	0	0	0	0	0.68995	0	0	3.4567	0	0	0.229983333	23.99833333	4.58486231	0.186950483	none	1.152233333	116.2233333	6.860755927	0.186950483	none
sec-8	0	0	0	0	0.68995	0	0	0	0	0	0.229983333	23.99833333	4.58486231	0.186950483	none	0	1	0	NA	none
guk-1	0	0	0	0	0.68995	0	0	1.7283	0	0	0.229983333	23.99833333	4.58486231	0.186950483	none	0.5761	58.61	5.873074932	0.186950483	none
tln-1	0	0	0	0	0.68995	0	0	0	0	0	0.229983333	23.99833333	4.58486231	0.186950483	none	0	1	0	NA	none
rpn-6.2	0	0	0	0	0.68995	0	0	0	0	0	0.229983333	23.99833333	4.58486231	0.186950483	none	0	1	0	NA	none
rpap-2	0	0	0	0	0.68995	0	0	0	1.9517	0	0.229983333	23.99833333	4.58486231	0.186950483	none	0.650566667	66.05666667	6.045632265	0.186950483	none
rbc-2	0	0	0	0	0.68995	0	0	3.4567	0	0	0.229983333	23.99833333	4.58486231	0.186950483	none	1.152233333	116.2233333	6.860755927	0.186950483	none
B0035.3	0	0	0	0	0.68995	0	0	0	0	0	0.229983333	23.99833333	4.58486231	0.186950483	none	0	1	0	NA	none
C10G11.8	0	0	0	0	0.68995	0	1.6705	0	0	0	0.229983333	23.99833333	4.58486231	0.186950483	none	0.556833333	56.68333333	5.824852695	0.186950483	none
F10C2.4	0	0	0	0	0.68995	0	1.6705	0	0	0	0.229983333	23.99833333	4.58486231	0.186950483	none	0.556833333	56.68333333	5.824852695	0.186950483	none
hil-5	0	0	0	0	0.68995	0	3.341	0	0	0	0.229983333	23.99833333	4.58486231	0.186950483	none	1.113666667	112.3666667	6.812070316	0.186950483	none
acp-6	0	0	0	0	0.68995	0	0	0	0	0	0.229983333	23.99833333	4.58486231	0.186950483	none	0	1	0	NA	none
toe-1	0	0	0	0	0.68995	0	3.341	1.7283	0	0	0.229983333	23.99833333	4.58486231	0.186950483	none	1.689766667	169.9766667	7.409192906	7.74E-02	none
ZC262.2	0	0	0	0	0.68995	0	0	0	0	0	0.229983333	23.99833333	4.58486231	0.186950483	none	0	1	0	NA	none
C47B2.2	0	0	0	0	0.68995	0	0	0	0	0	0.229983333	23.99833333	4.58486231	0.186950483	none	0	1	0	NA	none
pola-1	0	0	0	0	0.68995	0	0	0	0	0	0.229983333	23.99833333	4.58486231	0.186950483	none	0	1	0	NA	none
rsp-4	0	0	0	0	0.68995	0	0	1.7283	0	0	0.229983333	23.99833333	4.58486231	0.186950483	none	0.5761	58.61	5.873074932	0.186950483	none
exc-15	0	1.5137	0	0	0.68995	0	0	0	0	0.504566667	0.229983333	0.466379478	-1.100423788	0.676780529	none	0	0.019433828	-5.685286098	0.813049517	none
cyn-5	0	1.5137	1.7821	0	0.68995	0	1.6705	1.7283	1.9517	1.0986	0.229983333	0.216474232	-2.207732792	0.889202856	none	1.7835	1.617806242	0.694038833	0.14471122	none
F25H2.4	0	0	1.7821	0	0.68995	0	0	0	1.9517	0.594033333	0.229983333	0.397301473	-1.331693951	0.70088185	none	0.650566667	1.093593069	0.129076004	0.475956308	none
pmp-1	0	1.5137	1.7821	0	0.68995	0	3.341	1.7283	0	1.0986	0.229983333	0.216474232	-2.207732792	0.889202856	none	1.689766667	1.533255157	0.616597803	0.311688375	none
sago-1	0	0	0	0	0.68995	0	0	3.4567	1.9517	0	0.229983333	23.99833333	4.58486231	0.186950483	none	1.8028	181.28	7.502075956	7.30E-02	none
ril-1	0	0	0	0	0.68995	0	1.6705	0	0	0	0.229983333	23.99833333	4.58486231	0.186950483	none	0.556833333	56.68333333	5.824852695	0.186950483	none
F59G1.3	0	0	0	0	0.68995	0	1.6705	0	0	0	0.229983333	23.99833333	4.58486231	0.186950483	none	0.556833333	56.68333333	5.824852695	0.186950483	none
atp-3	0	0	1.7821	0	0.68995	0	0	0	0	0.594033333	0.229983333	0.397301473	-1.331693951	0.70088185	none	0	0.016555378	-5.916556261	0.813049517	none
phy-2	0	1.5137	0	0	0.68995	0	3.341	0	0	0.504566667	0.229983333	0.466379478	-1.100423788	0.676780529	none	1.113666667	2.183714452	1.126784218	0.32225003	none
acl-14	0	1.5137	1.7821	0	0.68995	0	3.341	0	1.9517	1.0986	0.229983333	0.216474232	-2.207732792	0.889202856	none	1.764233333	1.600426965	0.678456841	0.291587361	none
unc-132	0	1.5137	0	0	0.68995	0	3.341	0	0	0.504566667	0.229983333	0.466379478	-1.100423788	0.676780529	none	1.113666667	2.183714452	1.126784218	0.32225003	none
prp-6	0	0	1.7821	0	0.68995	0	0	0	0	0.594033333	0.229983333	0.397301473	-1.331693951	0.70088185	none	0	0.016555378	-5.916556261	0.813049517	none
rsp-8	0	0	1.7821	0	0.68995	0	0	0	0	0.594033333	0.229983333	0.397301473	-1.331693951	0.70088185	none	0	0.016555378	-5.916556261	0.813049517	none
fat-1	0	1.5137	0	0	0.68995	0	1.6705	0	0	0.504566667	0.229983333	0.466379478	-1.100423788	0.676780529	none	0.556833333	1.10157414	0.139566597	0.473942745	none
kcc-1	0	0	1.7821	0	0.68995	0	1.6705	0	0	0.594033333	0.229983333	0.397301473	-1.331693951	0.70088185	none	0.556833333	0.938413995	-0.091703566	0.517125712	none
rps-19	0	0	0	0	0.68995	0	0	0	0	0	0.229983333	23.99833333	4.58486231	0.186950483	none	0	1	0	NA	none
hxk-3	0	0	1.7821	0	0.68995	0	0	0	0	0.594033333	0.229983333	0.397301473	-1.331693951	0.70088185	none	0	0.016555378	-5.916556261	0.813049517	none
rpoa-2	0	1.5137	0	0	0.68995	0	3.341	1.7283	0	0.504566667	0.229983333	0.466379478	-1.100423788	0.676780529	none	1.689766667	3.303297273	1.723906808	0.168744986	none
Y63D3A.7	0	1.5137	1.7821	0	0.68995	0	1.6705	0	0	1.0986	0.229983333	0.216474232	-2.207732792	0.889202856	none	0.556833333	0.511305551	-0.967742407	0.735723168	none
rsks-1	0	0	1.7821	0	0.68995	0	0	0	0	0.594033333	0.229983333	0.397301473	-1.331693951	0.70088185	none	0	0.016555378	-5.916556261	0.813049517	none
B0393.4	0	0	0	0	0	0	0	0	0	0	0	1	0	NA	none	0	1	0	NA	none
F21C10.7	0	0	0	0	0	0	0	1.7283	0	0	0	1	0	NA	none	0.5761	58.61	5.873074932	0.186950483	none
ZC247.1	0	0	0	0	0	0	0	0	0	0	0	1	0	NA	none	0	1	0	NA	none
ZK945.7	0	0	0	0	0	0	0	0	0	0	0	1	0	NA	none	0	1	0	NA	none
alp-1	0	0	0	0	0	0	0	0	1.9517	0	0	1	0	NA	none	0.650566667	66.05666667	6.045632265	0.186950483	none
F32H2.7	0	0	0	0	0	0	0	0	0	0	0	1	0	NA	none	0	1	0	NA	none
unc-44	0	0	0	0	0	0	0	0	0	0	0	1	0	NA	none	0	1	0	NA	none
F49C12.15	0	0	0	0	0	0	0	0	0	0	0	1	0	NA	none	0	1	0	NA	none
sdz-30	0	0	0	0	0	0	0	0	0	0	0	1	0	NA	none	0	1	0	NA	none
rrf-1	0	0	0	0	0	0	0	0	0	0	0	1	0	NA	none	0	1	0	NA	none
T04F3.1	0	0	0	0	0	0	0	0	0	0	0	1	0	NA	none	0	1	0	NA	none
Y37E11B.10	0	0	0	0	0	0	0	0	0	0	0	1	0	NA	none	0	1	0	NA	none
F40A3.6	0	0	0	0	0	0	0	0	0	0	0	1	0	NA	none	0	1	0	NA	none
ain-1	0	0	0	0	0	0	0	0	0	0	0	1	0	NA	none	0	1	0	NA	none
ampd-1	0	0	0	0	0	0	0	0	0	0	0	1	0	NA	none	0	1	0	NA	none
gla-3	0	0	0	0	0	0	0	0	0	0	0	1	0	NA	none	0	1	0	NA	none
F54C9.9	0	0	0	0	0	0	0	0	0	0	0	1	0	NA	none	0	1	0	NA	none
sorb-1	0	0	0	0	0	0	0	0	0	0	0	1	0	NA	none	0	1	0	NA	none
Y45F10B.13	0	0	0	0	0	0	0	0	0	0	0	1	0	NA	none	0	1	0	NA	none
ain-2	0	0	0	0	0	0	0	0	0	0	0	1	0	NA	none	0	1	0	NA	none
F53B6.4	0	0	0	0	0	0	0	0	0	0	0	1	0	NA	none	0	1	0	NA	none
glo-4	0	0	0	0	0	0	0	0	0	0	0	1	0	NA	none	0	1	0	NA	none
vab-10	0	0	0	0	0	0	0	1.7283	1.9517	0	0	1	0	NA	none	1.226666667	123.6666667	6.950312876	5.88E-02	none
vab-10	0	0	0	0	0	0	0	0	0	0	0	1	0	NA	none	0	1	0	NA	none
vab-10	0	0	0	0	0	0	0	0	0	0	0	1	0	NA	none	0	1	0	NA	none
puf-9	0	0	0	0	0	0	0	0	0	0	0	1	0	NA	none	0	1	0	NA	none
tim-1	0	0	0	0	0	0	0	0	0	0	0	1	0	NA	none	0	1	0	NA	none
atn-1	0	0	0	0	0	0	0	0	0	0	0	1	0	NA	none	0	1	0	NA	none
cpna-1	0	0	0	0	0	0	0	0	0	0	0	1	0	NA	none	0	1	0	NA	none
ptrn-1	0	0	0	0	0	0	0	0	0	0	0	1	0	NA	none	0	1	0	NA	none
rbm-34	0	0	0	0	0	0	0	1.7283	0	0	0	1	0	NA	none	0.5761	58.61	5.873074932	0.186950483	none
tps-1	0	0	0	0	0	0	0	0	0	0	0	1	0	NA	none	0	1	0	NA	none
T02G5.7	0	0	0	0	0	0	3.341	3.4567	5.8552	0	0	1	0	NA	none	4.217633333	422.7633333	8.723706446	3.38E-03	up
cyk-1	0	0	0	0	0	0	0	0	0	0	0	1	0	NA	none	0	1	0	NA	none
ttc-1	0	0	0	0	0	0	3.341	3.4567	5.8552	0	0	1	0	NA	none	4.217633333	422.7633333	8.723706446	3.38E-03	up
prp-21	0	0	0	0	0	0	0	0	0	0	0	1	0	NA	none	0	1	0	NA	none
F07B7.2	0	0	0	0	0	0	3.341	3.4567	5.8552	0	0	1	0	NA	none	4.217633333	422.7633333	8.723706446	3.38E-03	up
cas-1	0	0	0	0	0	0	0	0	0	0	0	1	0	NA	none	0	1	0	NA	none
lim-8	0	0	0	0	0	0	0	0	0	0	0	1	0	NA	none	0	1	0	NA	none
gei-15	0	0	0	0	0	0	0	0	0	0	0	1	0	NA	none	0	1	0	NA	none
wnk-1	0	0	0	0	0	0	0	0	0	0	0	1	0	NA	none	0	1	0	NA	none
tap-1	0	0	0	0	0	0	0	0	0	0	0	1	0	NA	none	0	1	0	NA	none
cdap-2	0	0	0	0	0	0	0	0	0	0	0	1	0	NA	none	0	1	0	NA	none
tag-273	0	0	0	0	0	0	0	1.7283	0	0	0	1	0	NA	none	0.5761	58.61	5.873074932	0.186950483	none
C33G3.6	0	0	0	0	0	0	0	0	0	0	0	1	0	NA	none	0	1	0	NA	none
rde-2	0	0	0	0	0	0	0	0	0	0	0	1	0	NA	none	0	1	0	NA	none
F55F10.1	0	0	0	0	0	0	0	0	0	0	0	1	0	NA	none	0	1	0	NA	none
C34C12.2	0	0	0	0	0	0	0	0	0	0	0	1	0	NA	none	0	1	0	NA	none
dcaf-1	0	0	0	0	0	0	0	0	0	0	0	1	0	NA	none	0	1	0	NA	none
lin-15B	0	0	0	0	0	0	0	0	0	0	0	1	0	NA	none	0	1	0	NA	none
nop-1	0	0	0	0	0	0	0	0	0	0	0	1	0	NA	none	0	1	0	NA	none
nol-14	0	0	0	0	0	0	0	0	0	0	0	1	0	NA	none	0	1	0	NA	none
immt-2	0	0	0	0	0	0	0	0	1.9517	0	0	1	0	NA	none	0.650566667	66.05666667	6.045632265	0.186950483	none
ZK1098.1	0	0	0	0	0	0	0	0	0	0	0	1	0	NA	none	0	1	0	NA	none
glna-1	0	0	0	0	0	0	0	0	0	0	0	1	0	NA	none	0	1	0	NA	none
hmg-4	0	0	0	0	0	0	0	0	0	0	0	1	0	NA	none	0	1	0	NA	none
ivns-1	0	0	0	0	0	0	1.6705	0	1.9517	0	0	1	0	NA	none	1.2074	121.74	6.927659461	5.93E-02	none
ctr-9	0	0	0	0	0	0	0	0	0	0	0	1	0	NA	none	0	1	0	NA	none
mel-28	0	0	0	0	0	0	0	0	0	0	0	1	0	NA	none	0	1	0	NA	none
F58B3.4	0	0	0	0	0	0	0	0	0	0	0	1	0	NA	none	0	1	0	NA	none
T24B8.7	0	0	0	0	0	0	0	0	0	0	0	1	0	NA	none	0	1	0	NA	none
sec-16	0	0	0	0	0	0	0	0	0	0	0	1	0	NA	none	0	1	0	NA	none
spat-2	0	0	0	0	0	0	0	0	0	0	0	1	0	NA	none	0	1	0	NA	none
let-858	0	0	0	0	0	0	0	0	0	0	0	1	0	NA	none	0	1	0	NA	none
T16G1.9	0	0	0	0	0	0	0	1.7283	3.9035	0	0	1	0	NA	none	1.877266667	188.7266667	7.560154477	8.59E-02	none
B0280.9	0	0	0	0	0	0	0	0	0	0	0	1	0	NA	none	0	1	0	NA	none
Y79H2A.3	0	0	0	0	0	0	0	0	0	0	0	1	0	NA	none	0	1	0	NA	none
zyx-1	0	0	0	0	0	0	0	0	0	0	0	1	0	NA	none	0	1	0	NA	none
daf-15	0	0	0	0	0	0	0	0	0	0	0	1	0	NA	none	0	1	0	NA	none
evl-14	0	0	0	0	0	0	0	0	0	0	0	1	0	NA	none	0	1	0	NA	none
cyp-34a8	0	0	0	0	0	0	0	0	0	0	0	1	0	NA	none	0	1	0	NA	none
lem-2	0	0	0	0	0	0	0	0	0	0	0	1	0	NA	none	0	1	0	NA	none
ZK1321.4	0	0	0	0	0	0	0	0	0	0	0	1	0	NA	none	0	1	0	NA	none
C46F11.4	0	0	0	0	0	0	0	0	0	0	0	1	0	NA	none	0	1	0	NA	none
F32A11.3	0	0	0	0	0	0	0	0	0	0	0	1	0	NA	none	0	1	0	NA	none
T28C6.7	0	0	0	0	0	0	0	0	0	0	0	1	0	NA	none	0	1	0	NA	none
B0238.11	0	0	0	0	0	0	0	0	0	0	0	1	0	NA	none	0	1	0	NA	none
ZK632.2	0	0	0	0	0	0	0	0	0	0	0	1	0	NA	none	0	1	0	NA	none
mcm-10	0	0	0	0	0	0	0	0	0	0	0	1	0	NA	none	0	1	0	NA	none
ZK546.14	0	0	0	0	0	0	0	0	0	0	0	1	0	NA	none	0	1	0	NA	none
acbp-3	0	0	0	0	0	0	0	0	0	0	0	1	0	NA	none	0	1	0	NA	none
hpo-35	0	0	0	0	0	0	0	0	1.9517	0	0	1	0	NA	none	0.650566667	66.05666667	6.045632265	0.186950483	none
gln-3	0	0	0	0	0	0	0	0	0	0	0	1	0	NA	none	0	1	0	NA	none
sta-1	0	0	0	0	0	0	0	0	0	0	0	1	0	NA	none	0	1	0	NA	none
perm-4	0	0	0	0	0	0	5.0115	1.7283	3.9035	0	0	1	0	NA	none	3.547766667	355.7766667	8.474828085	1.06E-02	up
prpf-4	0	0	0	0	0	0	0	0	0	0	0	1	0	NA	none	0	1	0	NA	none
rbpl-1	0	0	0	0	0	0	0	0	0	0	0	1	0	NA	none	0	1	0	NA	none
Y71H2B.2	0	0	0	0	0	0	0	0	0	0	0	1	0	NA	none	0	1	0	NA	none
lin-35	0	0	0	0	0	0	0	0	0	0	0	1	0	NA	none	0	1	0	NA	none
T01B7.5	0	0	0	0	0	0	0	0	0	0	0	1	0	NA	none	0	1	0	NA	none
smk-1	0	0	0	0	0	0	0	0	0	0	0	1	0	NA	none	0	1	0	NA	none
T11G6.5	0	0	0	0	0	0	0	0	0	0	0	1	0	NA	none	0	1	0	NA	none
abts-1	0	0	0	0	0	0	0	3.4567	0	0	0	1	0	NA	none	1.152233333	116.2233333	6.860755927	0.186950483	none
asp-3	0	0	0	0	0	0	0	0	0	0	0	1	0	NA	none	0	1	0	NA	none
Y105E8A.25	0	0	0	0	0	0	0	0	1.9517	0	0	1	0	NA	none	0.650566667	66.05666667	6.045632265	0.186950483	none
C18A3.3	0	0	0	0	0	0	0	0	0	0	0	1	0	NA	none	0	1	0	NA	none
mut-7	0	0	0	0	0	0	0	0	0	0	0	1	0	NA	none	0	1	0	NA	none
pafo-1	0	0	0	0	0	0	1.6705	0	0	0	0	1	0	NA	none	0.556833333	56.68333333	5.824852695	0.186950483	none
tlk-1	0	0	0	0	0	0	0	0	0	0	0	1	0	NA	none	0	1	0	NA	none
rbm-25	0	0	0	0	0	0	0	0	0	0	0	1	0	NA	none	0	1	0	NA	none
sut-2	0	0	0	0	0	0	0	0	0	0	0	1	0	NA	none	0	1	0	NA	none
mrck-1	0	0	0	0	0	0	0	0	0	0	0	1	0	NA	none	0	1	0	NA	none
F13B9.1	0	0	0	0	0	0	0	0	0	0	0	1	0	NA	none	0	1	0	NA	none
Y94H6A.5	0	0	0	0	0	0	0	0	0	0	0	1	0	NA	none	0	1	0	NA	none
taf-1	0	0	0	0	0	0	0	0	0	0	0	1	0	NA	none	0	1	0	NA	none
ifa-1	0	0	0	0	0	0	0	0	0	0	0	1	0	NA	none	0	1	0	NA	none
mlp-1	0	0	0	0	0	0	0	0	0	0	0	1	0	NA	none	0	1	0	NA	none
ZK484.3	0	0	0	0	0	0	0	0	0	0	0	1	0	NA	none	0	1	0	NA	none
rsa-2	0	0	0	0	0	0	0	0	0	0	0	1	0	NA	none	0	1	0	NA	none
T07A9.8	0	0	0	0	0	0	0	0	0	0	0	1	0	NA	none	0	1	0	NA	none
rbm-12	0	0	0	0	0	0	0	0	0	0	0	1	0	NA	none	0	1	0	NA	none
aatf-1	0	0	0	0	0	0	0	0	0	0	0	1	0	NA	none	0	1	0	NA	none
nurf-1	0	0	0	0	0	0	0	0	0	0	0	1	0	NA	none	0	1	0	NA	none
sup-26	0	0	0	0	0	0	0	0	0	0	0	1	0	NA	none	0	1	0	NA	none
sumv-2	0	0	0	0	0	0	0	0	0	0	0	1	0	NA	none	0	1	0	NA	none
rtfo-1	0	0	0	0	0	0	0	0	0	0	0	1	0	NA	none	0	1	0	NA	none
acin-1	0	0	0	0	0	0	0	0	0	0	0	1	0	NA	none	0	1	0	NA	none
smo-1	0	0	0	0	0	0	0	0	0	0	0	1	0	NA	none	0	1	0	NA	none
T12D8.9	0	0	0	0	0	0	0	0	0	0	0	1	0	NA	none	0	1	0	NA	none
mep-1	0	0	0	0	0	0	0	0	0	0	0	1	0	NA	none	0	1	0	NA	none
F46F11.8	0	0	0	0	0	0	0	0	0	0	0	1	0	NA	none	0	1	0	NA	none
C17H12.12	0	0	0	0	0	0	0	0	0	0	0	1	0	NA	none	0	1	0	NA	none
dpy-11	0	0	0	0	0	0	0	0	0	0	0	1	0	NA	none	0	1	0	NA	none
pro-2	0	0	0	0	0	0	0	0	0	0	0	1	0	NA	none	0	1	0	NA	none
cfim-2	0	0	0	0	0	0	0	1.7283	0	0	0	1	0	NA	none	0.5761	58.61	5.873074932	0.186950483	none
dpy-23	0	0	0	0	0	0	0	0	0	0	0	1	0	NA	none	0	1	0	NA	none
attf-2	0	0	0	0	0	0	0	0	0	0	0	1	0	NA	none	0	1	0	NA	none
rsp-7	0	0	0	0	0	0	1.6705	0	0	0	0	1	0	NA	none	0.556833333	56.68333333	5.824852695	0.186950483	none
sfa-1	0	0	0	0	0	0	0	0	0	0	0	1	0	NA	none	0	1	0	NA	none
swsn-3	0	0	0	0	0	0	0	0	0	0	0	1	0	NA	none	0	1	0	NA	none
C29H12.2	0	0	0	0	0	0	0	0	1.9517	0	0	1	0	NA	none	0.650566667	66.05666667	6.045632265	0.186950483	none
F39H11.1	0	0	0	0	0	0	0	0	0	0	0	1	0	NA	none	0	1	0	NA	none
cdk-11.1	0	0	0	0	0	0	0	0	0	0	0	1	0	NA	none	0	1	0	NA	none
C34E10.10	0	0	0	0	0	0	0	0	0	0	0	1	0	NA	none	0	1	0	NA	none
ints-2	0	0	0	0	0	0	0	0	0	0	0	1	0	NA	none	0	1	0	NA	none
mog-3	0	0	0	0	0	0	0	0	0	0	0	1	0	NA	none	0	1	0	NA	none
F58D5.7	0	0	0	0	0	0	0	0	0	0	0	1	0	NA	none	0	1	0	NA	none
rbd-1	0	0	0	0	0	0	0	0	0	0	0	1	0	NA	none	0	1	0	NA	none
C16C10.8	0	0	0	0	0	0	0	0	0	0	0	1	0	NA	none	0	1	0	NA	none
eif-2Bgamma	0	0	0	0	0	0	0	1.7283	1.9517	0	0	1	0	NA	none	1.226666667	123.6666667	6.950312876	5.88E-02	none
Y66D12A.9	0	0	0	0	0	0	0	0	0	0	0	1	0	NA	none	0	1	0	NA	none
R05G6.4	0	0	0	0	0	0	0	0	0	0	0	1	0	NA	none	0	1	0	NA	none
dnc-4	0	0	0	0	0	0	0	0	1.9517	0	0	1	0	NA	none	0.650566667	66.05666667	6.045632265	0.186950483	none
pro-1	0	0	0	0	0	0	0	0	0	0	0	1	0	NA	none	0	1	0	NA	none
ints-1	0	0	0	0	0	0	0	0	0	0	0	1	0	NA	none	0	1	0	NA	none
R07E5.15	0	0	0	0	0	0	0	0	0	0	0	1	0	NA	none	0	1	0	NA	none
htp-3	0	0	0	0	0	0	0	0	0	0	0	1	0	NA	none	0	1	0	NA	none
pyk-2	0	0	0	0	0	0	0	0	0	0	0	1	0	NA	none	0	1	0	NA	none
cel-1	0	0	0	0	0	0	0	0	0	0	0	1	0	NA	none	0	1	0	NA	none
clic-1	0	0	0	0	0	0	0	0	0	0	0	1	0	NA	none	0	1	0	NA	none
D1007.4	0	0	0	0	0	0	0	0	0	0	0	1	0	NA	none	0	1	0	NA	none
rad-54	0	0	0	0	0	0	0	0	0	0	0	1	0	NA	none	0	1	0	NA	none
F27D4.4	0	0	0	0	0	0	0	0	0	0	0	1	0	NA	none	0	1	0	NA	none
div-1	0	0	0	0	0	0	0	1.7283	1.9517	0	0	1	0	NA	none	1.226666667	123.6666667	6.950312876	5.88E-02	none
djr-1.1	0	0	0	0	0	0	0	0	0	0	0	1	0	NA	none	0	1	0	NA	none
M01G5.1	0	0	0	0	0	0	0	0	0	0	0	1	0	NA	none	0	1	0	NA	none
R10E9.2	0	0	0	0	0	0	0	0	0	0	0	1	0	NA	none	0	1	0	NA	none
F41H10.3	0	0	0	0	0	0	0	0	0	0	0	1	0	NA	none	0	1	0	NA	none
F56E10.1	0	0	0	0	0	0	0	0	0	0	0	1	0	NA	none	0	1	0	NA	none
ran-5	0	0	0	0	0	0	0	0	0	0	0	1	0	NA	none	0	1	0	NA	none
T23G7.3	0	0	0	0	0	0	0	0	0	0	0	1	0	NA	none	0	1	0	NA	none
C48B6.2	0	0	0	0	0	0	0	0	0	0	0	1	0	NA	none	0	1	0	NA	none
hira-1	0	0	0	0	0	0	0	0	0	0	0	1	0	NA	none	0	1	0	NA	none
F10G7.10	0	0	0	0	0	0	3.341	1.7283	1.9517	0	0	1	0	NA	none	2.340333333	235.0333333	7.87672157	4.87E-03	up
Y52B11A.10	0	0	0	0	0	0	0	0	0	0	0	1	0	NA	none	0	1	0	NA	none
ints-5	0	0	0	0	0	0	3.341	1.7283	1.9517	0	0	1	0	NA	none	2.340333333	235.0333333	7.87672157	4.87E-03	up
R07E5.1	0	0	0	0	0	0	0	0	0	0	0	1	0	NA	none	0	1	0	NA	none
D2092.4	0	0	0	0	0	0	1.6705	0	0	0	0	1	0	NA	none	0.556833333	56.68333333	5.824852695	0.186950483	none
mca-1	0	0	0	0	0	0	0	0	0	0	0	1	0	NA	none	0	1	0	NA	none
smgl-1	0	0	0	0	0	0	0	0	0	0	0	1	0	NA	none	0	1	0	NA	none
rnp-3	0	0	0	0	0	0	0	0	0	0	0	1	0	NA	none	0	1	0	NA	none
B0273.1	0	0	0	0	0	0	0	0	0	0	0	1	0	NA	none	0	1	0	NA	none
smu-2	0	0	0	0	0	0	0	0	0	0	0	1	0	NA	none	0	1	0	NA	none
C07D8.6	0	0	0	0	0	0	0	1.7283	0	0	0	1	0	NA	none	0.5761	58.61	5.873074932	0.186950483	none
him-3	0	0	0	0	0	0	0	0	0	0	0	1	0	NA	none	0	1	0	NA	none
let-504	0	0	0	0	0	0	1.6705	0	0	0	0	1	0	NA	none	0.556833333	56.68333333	5.824852695	0.186950483	none
ZK1307.1	0	0	0	0	0	0	1.6705	0	0	0	0	1	0	NA	none	0.556833333	56.68333333	5.824852695	0.186950483	none
K02C4.3	0	0	0	0	0	0	1.6705	0	0	0	0	1	0	NA	none	0.556833333	56.68333333	5.824852695	0.186950483	none
swsn-1	0	0	0	0	0	0	0	0	1.9517	0	0	1	0	NA	none	0.650566667	66.05666667	6.045632265	0.186950483	none
R08D7.1	0	0	0	0	0	0	0	0	0	0	0	1	0	NA	none	0	1	0	NA	none
cir-1	0	0	0	0	0	0	0	0	0	0	0	1	0	NA	none	0	1	0	NA	none
gip-2	0	0	0	0	0	0	0	0	0	0	0	1	0	NA	none	0	1	0	NA	none
cyl-1	0	0	0	0	0	0	0	0	0	0	0	1	0	NA	none	0	1	0	NA	none
ints-3	0	0	0	0	0	0	0	0	0	0	0	1	0	NA	none	0	1	0	NA	none
mrg-1	0	0	0	0	0	0	0	0	0	0	0	1	0	NA	none	0	1	0	NA	none
cids-2	0	0	0	0	0	0	0	0	0	0	0	1	0	NA	none	0	1	0	NA	none
Y54E10A.10	0	0	0	0	0	0	0	0	0	0	0	1	0	NA	none	0	1	0	NA	none
rpoa-49	0	0	0	0	0	0	0	0	0	0	0	1	0	NA	none	0	1	0	NA	none
Y57G11C.9	0	0	0	0	0	0	0	0	0	0	0	1	0	NA	none	0	1	0	NA	none
spk-1	0	0	0	0	0	0	0	0	0	0	0	1	0	NA	none	0	1	0	NA	none
eri-1	0	0	0	0	0	0	0	0	0	0	0	1	0	NA	none	0	1	0	NA	none
xnp-1	0	0	0	0	0	0	0	0	0	0	0	1	0	NA	none	0	1	0	NA	none
T19B4.5	0	0	0	0	0	0	0	0	0	0	0	1	0	NA	none	0	1	0	NA	none
iff-1	0	0	0	0	0	0	0	0	1.9517	0	0	1	0	NA	none	0.650566667	66.05666667	6.045632265	0.186950483	none
M03C11.3	0	0	0	0	0	0	0	0	0	0	0	1	0	NA	none	0	1	0	NA	none
F57C9.4	0	0	0	0	0	0	0	0	0	0	0	1	0	NA	none	0	1	0	NA	none
poml-3	0	1.5137	0	0	0	0	0	0	0	0.504566667	0	0.019433828	-5.685286098	0.813049517	none	0	0.019433828	-5.685286098	0.813049517	none
mpz-3	0	0	0	0	0	0	0	0	0	0	0	1	0	NA	none	0	1	0	NA	none
rab-5	0	1.5137	0	0	0	0	1.6705	0	0	0.504566667	0	0.019433828	-5.685286098	0.813049517	none	0.556833333	1.10157414	0.139566597	0.473942745	none
ule-5	0	0	0	0	0	0	1.6705	1.7283	1.9517	0	0	1	0	NA	none	1.7835	179.35	7.486633935	1.58E-05	up
mfap-1	0	0	0	0	0	0	0	0	0	0	0	1	0	NA	none	0	1	0	NA	none
ckc-1	0	0	0	0	0	0	0	0	0	0	0	1	0	NA	none	0	1	0	NA	none
sumv-1	0	0	0	0	0	0	0	0	0	0	0	1	0	NA	none	0	1	0	NA	none
cyc-2.2	0	0	0	0	0	0	0	0	0	0	0	1	0	NA	none	0	1	0	NA	none
F36A2.12	0	0	0	0	0	0	0	0	0	0	0	1	0	NA	none	0	1	0	NA	none
T26G10.1	0	0	0	0	0	0	0	0	0	0	0	1	0	NA	none	0	1	0	NA	none
lin-24	0	0	1.7821	0	0	0	0	0	0	0.594033333	0	0.016555378	-5.916556261	0.813049517	none	0	0.016555378	-5.916556261	0.813049517	none
F02E9.3	0	0	0	0	0	0	0	0	0	0	0	1	0	NA	none	0	1	0	NA	none
atp-5	0	0	0	0	0	0	1.6705	0	0	0	0	1	0	NA	none	0.556833333	56.68333333	5.824852695	0.186950483	none
acl-1	0	0	0	0	0	0	1.6705	0	1.9517	0	0	1	0	NA	none	1.2074	121.74	6.927659461	5.93E-02	none
ubr-5	0	0	0	0	0	0	0	0	0	0	0	1	0	NA	none	0	1	0	NA	none
ucr-11	0	0	1.7821	0	0	0	0	1.7283	0	0.594033333	0	0.016555378	-5.916556261	0.813049517	none	0.5761	0.970310689	-0.043481329	0.50812603	none
F07E5.5	0	0	0	0	0	0	0	0	0	0	0	1	0	NA	none	0	1	0	NA	none
F19F10.9	0	0	0	0	0	0	0	0	0	0	0	1	0	NA	none	0	1	0	NA	none
F36A2.14	0	0	0	0	0	0	0	0	0	0	0	1	0	NA	none	0	1	0	NA	none
clp-7	0	0	0	0	0	0	3.341	3.4567	0	0	0	1	0	NA	none	2.2659	227.59	7.830293359	5.81E-02	none
acs-14	0	0	0	0	0	0	5.0115	0	0	0	0	1	0	NA	none	1.6705	168.05	7.392746732	0.186950483	none
F59E12.9	0	0	0	0	0	0	0	0	0	0	0	1	0	NA	none	0	1	0	NA	none
ppm-1.d	0	0	0	0	0	0	0	0	0	0	0	1	0	NA	none	0	1	0	NA	none
R08E5.3	0	0	0	0	0	0	0	0	0	0	0	1	0	NA	none	0	1	0	NA	none
asg-1	0	0	0	0	0	0	1.6705	0	0	0	0	1	0	NA	none	0.556833333	56.68333333	5.824852695	0.186950483	none
rskn-2	0	1.5137	0	0	0	0	0	0	0	0.504566667	0	0.019433828	-5.685286098	0.813049517	none	0	0.019433828	-5.685286098	0.813049517	none
pgp-1	0	1.5137	0	0	0	0	0	0	0	0.504566667	0	0.019433828	-5.685286098	0.813049517	none	0	0.019433828	-5.685286098	0.813049517	none
K07C5.6	0	0	0	0	0	0	0	0	0	0	0	1	0	NA	none	0	1	0	NA	none
snap-1	0	0	1.7821	0	0	0	0	1.7283	1.9517	0.594033333	0	0.016555378	-5.916556261	0.813049517	none	1.226666667	2.04734838	1.033756615	0.250511526	none
unc-68	0	0	0	0	0	0	1.6705	0	0	0	0	1	0	NA	none	0.556833333	56.68333333	5.824852695	0.186950483	none
T19B4.3	0	0	0	0	0	0	1.6705	1.7283	0	0	0	1	0	NA	none	1.132933333	114.2933333	6.836597444	5.81E-02	none
T27F2.1	0	0	0	0	0	0	0	0	0	0	0	1	0	NA	none	0	1	0	NA	none
alg-3	0	0	0	0	0	0	0	0	0	0	0	1	0	NA	none	0	1	0	NA	none
arid-1	0	0	0	0	0	0	0	0	0	0	0	1	0	NA	none	0	1	0	NA	none
tbc-2	0	0	0	0	0	0	1.6705	0	0	0	0	1	0	NA	none	0.556833333	56.68333333	5.824852695	0.186950483	none
ymel-1	0	0	0	0	0	0	0	0	0	0	0	1	0	NA	none	0	1	0	NA	none
vab-10	0	0	0	0	0	0	0	1.7283	1.9517	0	0	1	0	NA	none	1.226666667	123.6666667	6.950312876	5.88E-02	none
vab-10	0	0	0	0	0	0	0	0	0	0	0	1	0	NA	none	0	1	0	NA	none
vab-10	0	0	0	0	0	0	0	0	0	0	0	1	0	NA	none	0	1	0	NA	none
F21H7.5	0	0	0	0	0	0	0	0	1.9517	0	0	1	0	NA	none	0.650566667	66.05666667	6.045632265	0.186950483	none
cec-3	0	0	0	0	0	0	0	0	0	0	0	1	0	NA	none	0	1	0	NA	none
F46B6.5	0	0	0	0	0	0	0	0	0	0	0	1	0	NA	none	0	1	0	NA	none
mdf-1	0	0	0	0	0	0	0	0	0	0	0	1	0	NA	none	0	1	0	NA	none
pqn-85	0	0	0	0	0	0	0	0	0	0	0	1	0	NA	none	0	1	0	NA	none
nrde-2	0	0	0	0	0	0	0	0	0	0	0	1	0	NA	none	0	1	0	NA	none
parg-1	0	0	0	0	0	0	0	0	0	0	0	1	0	NA	none	0	1	0	NA	none
rrp-1	0	0	0	0	0	0	0	0	0	0	0	1	0	NA	none	0	1	0	NA	none
rbm-17	0	0	0	0	0	0	0	0	0	0	0	1	0	NA	none	0	1	0	NA	none
rbm-26	0	0	0	0	0	0	0	0	0	0	0	1	0	NA	none	0	1	0	NA	none
cyn-15	0	0	0	0	0	0	0	0	0	0	0	1	0	NA	none	0	1	0	NA	none
cpb-2	0	0	0	0	0	0	0	0	0	0	0	1	0	NA	none	0	1	0	NA	none
rbm-28	0	0	0	0	0	0	0	0	0	0	0	1	0	NA	none	0	1	0	NA	none
pole-1	0	0	0	0	0	0	0	0	0	0	0	1	0	NA	none	0	1	0	NA	none
F10E9.5	0	0	0	0	0	0	0	0	0	0	0	1	0	NA	none	0	1	0	NA	none
top-3	0	0	0	0	0	0	0	0	0	0	0	1	0	NA	none	0	1	0	NA	none
dnj-23	0	0	0	0	0	0	0	0	0	0	0	1	0	NA	none	0	1	0	NA	none
rfp-1	0	0	0	0	0	0	0	0	0	0	0	1	0	NA	none	0	1	0	NA	none
ent-2	0	0	0	0	0	0	0	3.4567	1.9517	0	0	1	0	NA	none	1.8028	181.28	7.502075956	7.30E-02	none
F33H1.4	0	0	0	0	0	0	0	0	0	0	0	1	0	NA	none	0	1	0	NA	none
cap-1	0	0	0	0	0	0	0	0	0	0	0	1	0	NA	none	0	1	0	NA	none
C06A6.2	0	0	0	0	0	0	0	0	0	0	0	1	0	NA	none	0	1	0	NA	none
ekl-4	0	0	0	0	0	0	0	0	0	0	0	1	0	NA	none	0	1	0	NA	none
4	0	0	0	0	0	0	0	0	1.9517	0	0	1	0	NA	none	0.650566667	66.05666667	6.045632265	0.186950483	none
snx-1	0	0	0	0	0	0	0	0	0	0	0	1	0	NA	none	0	1	0	NA	none
tank-1	0	0	0	0	0	0	3.341	1.7283	3.9035	0	0	1	0	NA	none	2.990933333	300.0933333	8.229267459	5.06E-03	up
C06A8.6	0	0	0	0	0	0	0	0	0	0	0	1	0	NA	none	0	1	0	NA	none
rec-8	0	0	0	0	0	0	0	0	0	0	0	1	0	NA	none	0	1	0	NA	none
chaf-1	0	0	0	0	0	0	0	0	0	0	0	1	0	NA	none	0	1	0	NA	none
cyn-16	0	0	0	0	0	0	0	0	0	0	0	1	0	NA	none	0	1	0	NA	none
F40F8.11	0	0	0	0	0	0	0	0	0	0	0	1	0	NA	none	0	1	0	NA	none
C37C3.2	0	0	0	0	0	0	0	0	0	0	0	1	0	NA	none	0	1	0	NA	none
F20D12.2	0	0	0	0	0	0	0	0	0	0	0	1	0	NA	none	0	1	0	NA	none
tag-72	0	0	0	0	0	0	0	0	0	0	0	1	0	NA	none	0	1	0	NA	none
rsp-5	0	0	0	0	0	0	1.6705	0	0	0	0	1	0	NA	none	0.556833333	56.68333333	5.824852695	0.186950483	none
mpz-4	0	0	0	0	0	0	0	0	0	0	0	1	0	NA	none	0	1	0	NA	none
nspd-1	0	0	0	0	0	0	0	0	0	0	0	1	0	NA	none	0	1	0	NA	none
stip-1	0	0	0	0	0	0	0	0	0	0	0	1	0	NA	none	0	1	0	NA	none
F32B6.3	0	0	0	0	0	0	0	0	0	0	0	1	0	NA	none	0	1	0	NA	none
thoc-2	0	0	0	0	0	0	0	0	0	0	0	1	0	NA	none	0	1	0	NA	none
F02E8.4	0	0	0	0	0	0	0	0	0	0	0	1	0	NA	none	0	1	0	NA	none
M106.2	0	0	0	0	0	0	0	0	0	0	0	1	0	NA	none	0	1	0	NA	none
Y48E1C.1	0	0	0	0	0	0	0	0	0	0	0	1	0	NA	none	0	1	0	NA	none
sacy-1	0	0	0	0	0	0	0	0	0	0	0	1	0	NA	none	0	1	0	NA	none
attf-6	0	0	0	0	0	0	0	0	0	0	0	1	0	NA	none	0	1	0	NA	none
pks-1	0	0	0	0	0	0	0	0	0	0	0	1	0	NA	none	0	1	0	NA	none
riok-2	0	0	0	0	0	0	0	0	0	0	0	1	0	NA	none	0	1	0	NA	none
C47E8.4	0	0	0	0	0	0	0	0	0	0	0	1	0	NA	none	0	1	0	NA	none
W04B5.5	0	0	0	0	0	0	0	0	0	0	0	1	0	NA	none	0	1	0	NA	none
mac-1	0	0	0	0	0	0	0	0	0	0	0	1	0	NA	none	0	1	0	NA	none
Y53G8AR.6	0	0	0	0	0	0	0	0	0	0	0	1	0	NA	none	0	1	0	NA	none
vms-1	0	0	0	0	0	0	0	0	0	0	0	1	0	NA	none	0	1	0	NA	none
pqn-22	0	3.0273	0	0	0	0	0	0	0	1.0091	0	0.00981258	-6.671151814	0.813049517	none	0	0.00981258	-6.671151814	0.813049517	none
rmh-1	0	0	0	0	0	0	1.6705	0	0	0	0	1	0	NA	none	0.556833333	56.68333333	5.824852695	0.186950483	none
F42G8.8	0	0	0	0	0	0	0	0	0	0	0	1	0	NA	none	0	1	0	NA	none
sti-1	0	0	0	0	0	0	3.341	0	0	0	0	1	0	NA	none	1.113666667	112.3666667	6.812070316	0.186950483	none
symk-1	0	0	0	0	0	0	0	0	0	0	0	1	0	NA	none	0	1	0	NA	none
lex-1	0	0	0	0	0	0	0	0	0	0	0	1	0	NA	none	0	1	0	NA	none
rbm-5	0	0	0	0	0	0	0	0	0	0	0	1	0	NA	none	0	1	0	NA	none
usp-5	0	0	0	0	0	0	0	1.7283	1.9517	0	0	1	0	NA	none	1.226666667	123.6666667	6.950312876	5.88E-02	none
acs-2	0	0	0	0	0	0	0	0	0	0	0	1	0	NA	none	0	1	0	NA	none
T02H6.1	0	0	0	0	0	0	1.6705	0	3.9035	0	0	1	0	NA	none	1.858	186.8	7.545350645	8.78E-02	none
Y53F4B.13	0	0	0	0	0	0	0	0	0	0	0	1	0	NA	none	0	1	0	NA	none
F37A4.1	0	0	0	0	0	0	3.341	0	0	0	0	1	0	NA	none	1.113666667	112.3666667	6.812070316	0.186950483	none
F27C1.6	0	0	0	0	0	0	0	0	0	0	0	1	0	NA	none	0	1	0	NA	none
ZK550.5	0	0	0	0	0	0	0	0	0	0	0	1	0	NA	none	0	1	0	NA	none
F40F9.3	0	0	0	0	0	0	0	0	0	0	0	1	0	NA	none	0	1	0	NA	none
Y71H2AM.3	0	0	0	0	0	0	0	0	0	0	0	1	0	NA	none	0	1	0	NA	none
BE10.1	0	0	0	0	0	0	0	0	0	0	0	1	0	NA	none	0	1	0	NA	none
K10D2.8	0	0	0	0	0	0	0	0	0	0	0	1	0	NA	none	0	1	0	NA	none
C15C6.2	0	0	0	0	0	0	0	0	0	0	0	1	0	NA	none	0	1	0	NA	none
R08C7.5	0	0	0	0	0	0	0	0	0	0	0	1	0	NA	none	0	1	0	NA	none
F07A5.2	0	0	0	0	0	0	0	0	0	0	0	1	0	NA	none	0	1	0	NA	none
B0205.10	0	0	0	0	0	0	0	0	0	0	0	1	0	NA	none	0	1	0	NA	none
C24A11.1	0	0	0	0	0	0	0	0	0	0	0	1	0	NA	none	0	1	0	NA	none
Y51B9A.5	0	0	0	0	0	0	0	0	0	0	0	1	0	NA	none	0	1	0	NA	none
C50D2.8	0	0	0	0	0	0	0	0	0	0	0	1	0	NA	none	0	1	0	NA	none
T25B9.6	0	0	0	0	0	0	0	0	0	0	0	1	0	NA	none	0	1	0	NA	none
Y66D12A.6	0	0	0	0	0	0	0	0	0	0	0	1	0	NA	none	0	1	0	NA	none
wapl-1	0	0	0	0	0	0	0	0	0	0	0	1	0	NA	none	0	1	0	NA	none
xnd-1	0	0	0	0	0	0	0	0	0	0	0	1	0	NA	none	0	1	0	NA	none
ehbp-1	0	1.5137	0	0	0	0	1.6705	0	0	0.504566667	0	0.019433828	-5.685286098	0.813049517	none	0.556833333	1.10157414	0.139566597	0.473942745	none
hsp-12.2	0	1.5137	0	0	0	0	1.6705	0	1.9517	0.504566667	0	0.019433828	-5.685286098	0.813049517	none	1.2074	2.365874198	1.242373363	0.212219513	none
txdc-12.2	0	1.5137	0	0	0	0	1.6705	0	0	0.504566667	0	0.019433828	-5.685286098	0.813049517	none	0.556833333	1.10157414	0.139566597	0.473942745	none
nol-10	0	0	1.7821	0	0	0	0	0	0	0.594033333	0	0.016555378	-5.916556261	0.813049517	none	0	0.016555378	-5.916556261	0.813049517	none
prdx-2	0	0	1.7821	0	0	0	1.6705	0	1.9517	0.594033333	0	0.016555378	-5.916556261	0.813049517	none	1.2074	2.015451686	1.0111032	0.255426912	none
K02F3.2	0	1.5137	3.5641	0	0	0	0	1.7283	1.9517	1.6926	0	0.00587337	-7.411595725	0.911714472	none	1.226666667	0.726340107	-0.461282849	0.640887744	none
T09B4.8	0	0	3.5641	0	0	0	0	0	0	1.188033333	0	0.008347013	-6.904524239	0.813049517	none	0	0.008347013	-6.904524239	0.813049517	none
tomm-70	0	1.5137	1.7821	0	0	0	0	0	1.9517	1.0986	0	0.009020386	-6.792595103	0.940626118	none	0.650566667	0.595856636	-0.746962837	0.686025342	none
pas-1	0	0	0	0	0	0	0	0	0	0	0	1	0	NA	none	0	1	0	NA	none
tftc-1	0	0	0	0	0	0	0	0	1.9517	0	0	1	0	NA	none	0.650566667	66.05666667	6.045632265	0.186950483	none
mms-19	0	0	0	0	0	0	3.341	0	0	0	0	1	0	NA	none	1.113666667	112.3666667	6.812070316	0.186950483	none
xpc-1	0	0	1.7821	0	0	0	0	0	0	0.594033333	0	0.016555378	-5.916556261	0.813049517	none	0	0.016555378	-5.916556261	0.813049517	none
fecl-1	0	0	0	0	0	0	0	0	0	0	0	1	0	NA	none	0	1	0	NA	none
pqn-53	0	0	0	0	0	0	0	0	0	0	0	1	0	NA	none	0	1	0	NA	none
pdi-1	0	0	0	0	0	0	0	0	0	0	0	1	0	NA	none	0	1	0	NA	none
C53C9.2	0	0	0	0	0	0	0	0	0	0	0	1	0	NA	none	0	1	0	NA	none
let-721	0	0	0	0	0	0	0	0	0	0	0	1	0	NA	none	0	1	0	NA	none
pud-3	0	3.0273	0	0	0	0	0	0	0	1.0091	0	0.00981258	-6.671151814	0.813049517	none	0	0.00981258	-6.671151814	0.813049517	none
C39E9.12	0	1.5137	1.7821	0	0	0	0	0	0	1.0986	0	0.009020386	-6.792595103	0.940626118	none	0	0.009020386	-6.792595103	0.940626118	none
dhs-13	0	0	3.5641	0	0	0	0	0	0	1.188033333	0	0.008347013	-6.904524239	0.813049517	none	0	0.008347013	-6.904524239	0.813049517	none
cpt-2	0	0	1.7821	0	0	0	0	0	0	0.594033333	0	0.016555378	-5.916556261	0.813049517	none	0	0.016555378	-5.916556261	0.813049517	none
gpdh-2	0	0	1.7821	0	0	0	0	3.4567	1.9517	0.594033333	0	0.016555378	-5.916556261	0.813049517	none	1.8028	3.001158876	1.585519695	0.178793543	none
Y38C1AA.7	0	3.0273	1.7821	0	0	0	0	0	1.9517	1.603133333	0	0.006199116	-7.333721879	0.928967173	none	0.650566667	0.409492912	-1.288089614	0.783643769	none
ftt-2	0	7.5683	0	0	0	0	10.023	0	0	2.522766667	0	0.003948252	-7.984570363	0.813049517	none	3.341	1.323059105	0.403877513	0.427285044	none
ben-1	0	0	0	0	0	0	0	0	0	0	0	1	0	NA	none	0	1	0	NA	none
