# Supplementary material for: Proximity labeling identifies LOTUS domain proteins that promote the formation of perinuclear germ granules in C. elegans
Source: eLife. 2021 Nov 3;10:e72276. doi: 10.7554/eLife.72276 (PMC8616582; doi:10.7554/eLife.72276)
Supplement: Figure 2—source data 2. [file elife-72276-fig2-data2.zip]

Archive with 1 entries (1 files):
- a4b78a01-f5e7-41a5-b618-c4a783ca9f83.txt
