# Supplementary material for: Proximity labeling identifies LOTUS domain proteins that promote the formation of perinuclear germ granules in C. elegans
Source: eLife. 2021 Nov 3;10:e72276. doi: 10.7554/eLife.72276 (PMC8616582; doi:10.7554/eLife.72276)
Supplement: Figure 2—source data 2. [file elife-72276-fig2-data2.zip › a4b78a01-f5e7-41a5-b618-c4a783ca9f83.txt]

Figure 2-Source Data 2- Source data file for Figure 2E and Figure 2F
Average IUPRED disorder score of each C. elegans protein.
WBGene ID	average_iupred_disorder
WBGene00020500	0.204014865
WBGene00044754	0.01051506
WBGene00006411	0.10997549
WBGene00044610	0.154767143
WBGene00022391	0.247381688
WBGene00012953	0.20526247
WBGene00006744	0.46227619
WBGene00005052	0.044678994
WBGene00017564	0.019158696
WBGene00018225	0.231396552
WBGene00003563	0.226415183
WBGene00009584	0.568173112
WBGene00010919	0.4093808
WBGene00016739	0.099744528
WBGene00013958	0.517817989
WBGene00008792	0.203170588
WBGene00012444	0.545593976
WBGene00004211	0.096607692
WBGene00020989	0.174104419
WBGene00003155	0.37231835
WBGene00012844	0.367243386
WBGene00006657	0.309050732
WBGene00005024	0.14894665
WBGene00008876	0.234326746
WBGene00013481	0.059620854
WBGene00044253	0.772584615
WBGene00021375	0.522586747
WBGene00003585	0.152750855
WBGene00010859	0.350402
WBGene00022723	0.287258182
WBGene00020706	0.270049545
WBGene00020211	0.555415278
WBGene00005203	0.007924028
WBGene00017521	0.185836364
WBGene00000383	0.376695955
WBGene00008691	0.331855063
WBGene00001711	0.30945726
WBGene00015994	0.212593333
WBGene00017701	0.622955102
WBGene00020915	0.29606037
WBGene00003603	0.250372358
WBGene00021881	0.010923353
WBGene00001058	0.242023474
WBGene00000816	0.20095801
WBGene00016657	0.223385185
WBGene00007570	0.472097248
WBGene00009067	0.07953871
WBGene00018641	0.206114419
WBGene00018578	0.20088643
WBGene00017035	0.152145754
WBGene00020264	0.07694157
WBGene00021132	0.582358065
WBGene00011952	0.280834167
WBGene00018266	0.12608731
WBGene00020343	0.197288055
WBGene00005525	0.042885337
WBGene00014236	0.142842259
WBGene00021131	0.068632683
WBGene00001072	0.62328172
WBGene00021507	0.451302985
WBGene00020726	0.672982698
WBGene00020380	0.094212605
WBGene00016624	0.426267337
WBGene00017156	0.417434201
WBGene00017015	0.108908744
WBGene00007824	0.269782493
WBGene00001511	0.372566272
WBGene00017384	0.314925
WBGene00044440	0.266679211
WBGene00044618	0.078935562
WBGene00006912	0.015878882
WBGene00010106	0.076738947
WBGene00002065	0.380415528
WBGene00017720	0.151296209
WBGene00018665	0.13
WBGene00017260	0.127049466
WBGene00000469	0.552272986
WBGene00019836	0.179612987
WBGene00045060	0.177395584
WBGene00015310	0.251243815
WBGene00022716	0.070566022
WBGene00017447	0.30232514
WBGene00008806	0.033554525
WBGene00015258	0.045222222
WBGene00003718	0.122129712
WBGene00000934	0.070121789
WBGene00001187	0.216625573
WBGene00003826	0.555983167
WBGene00020160	0.317975127
WBGene00019626	0.520128253
WBGene00013326	0.183531915
WBGene00015979	0.235252821
WBGene00020190	0.308130093
WBGene00017940	0.362955932
WBGene00021592	0.31431227
WBGene00013436	0.209950213
WBGene00011462	0.203743975
WBGene00019842	0.38385
WBGene00003020	0.259893444
WBGene00016980	0.249495091
WBGene00007470	0.199610458
WBGene00007125	0.373589157
WBGene00015294	0.154025455
WBGene00016200	0.401660215
WBGene00000528	0.206109934
WBGene00020709	0.29308329
WBGene00022268	0.610558744
WBGene00008547	0.456881826
WBGene00010856	0.177842152
WBGene00009314	0.750472227
WBGene00008239	0.229450915
WBGene00018615	0.12735122
WBGene00008151	0.272684383
WBGene00206460	0.009532895
WBGene00001691	0.301649154
WBGene00012728	0.087677358
WBGene00003594	0.259955227
WBGene00003225	0.046608791
WBGene00005111	0.038975439
WBGene00007743	0.154342857
WBGene00044278	0.701727027
WBGene00017532	0.020594931
WBGene00021315	0.126583448
WBGene00014003	0.071619048
WBGene00011742	0.688370988
WBGene00009740	0.496999405
WBGene00018387	0.389135455
WBGene00019322	0.197048513
WBGene00011636	0.593958407
WBGene00017272	0.234189868
WBGene00012300	0.197116807
WBGene00010362	0.429904902
WBGene00003885	0.340356707
WBGene00010600	0.071213824
WBGene00002093	0.017191765
WBGene00008739	0.681119184
WBGene00017713	0.107498529
WBGene00001215	0.529086997
WBGene00005980	0.035203762
WBGene00018174	0.2037
WBGene00020855	0.370231571
WBGene00007945	0.012653488
WBGene00017961	0.125535338
WBGene00003233	0.181629082
WBGene00007719	0.149318333
WBGene00009182	0.587480684
WBGene00019949	0.603336106
WBGene00000422	0.057754148
WBGene00015254	0.162585075
WBGene00007006	0.084919947
WBGene00016334	0.432135294
WBGene00010946	0.439444934
WBGene00003697	0.11882493
WBGene00012433	0.056577441
WBGene00022582	0.334837037
WBGene00010977	0.141134109
WBGene00012467	0.25821044
WBGene00008907	0.287335565
WBGene00009946	0.516902006
WBGene00004360	0.194618063
WBGene00015317	0.024870034
WBGene00019658	0.371157407
WBGene00019890	0.207288908
WBGene00021245	0.095949451
WBGene00206530	0.315719
WBGene00009355	0.339679762
WBGene00004296	0.366966997
WBGene00009717	0.320198317
WBGene00004471	0.345345221
WBGene00019016	0.479367278
WBGene00022862	0.200968372
WBGene00012383	0.219206107
WBGene00006861	0.334142949
WBGene00021727	0.089313992
WBGene00195011	0.005618519
WBGene00001324	0.367735974
WBGene00007296	0.441577568
WBGene00005771	0.02650641
WBGene00012264	0.0574125
WBGene00020872	0.132443814
WBGene00195231	0.044676471
WBGene00003934	0.264659627
WBGene00015674	0.494362179
WBGene00020798	0.130266
WBGene00017618	0.589218265
WBGene00018772	0.536604286
WBGene00004494	0.432706838
WBGene00020720	0.012614286
WBGene00008410	0.152545898
WBGene00195182	0.204459732
WBGene00004000	0.153723278
WBGene00206371	0.177205333
WBGene00012012	0.380136545
WBGene00004892	0.331871855
WBGene00016284	0.140587552
WBGene00008027	0.156460577
WBGene00020649	0.128837571
WBGene00015514	0.339304636
WBGene00019787	0.362381802
WBGene00017119	0.28359116
WBGene00005288	0.010957771
WBGene00018079	0.329272956
WBGene00194656	0.511505556
WBGene00009432	0.18966166
WBGene00219272	0.211804167
WBGene00018752	0.615909818
WBGene00001601	0.488839273
WBGene00010678	0.149497253
WBGene00015754	0.213154731
WBGene00044735	0.015275261
WBGene00021859	0.068979539
WBGene00012951	0.290203599
WBGene00004860	0.291916981
WBGene00008969	0.20409723
WBGene00009383	0.583429839
WBGene00006392	0.590156983
WBGene00010542	0.853128409
WBGene00206373	0.217834783
WBGene00020180	0.281016379
WBGene00009727	0.171585285
WBGene00012096	0.520031343
WBGene00019407	0.159786229
WBGene00202513	0.230989423
WBGene00012010	0.324868132
WBGene00018215	0.318680336
WBGene00016553	0.124973239
WBGene00019657	0.074688301
WBGene00000728	0.724250836
WBGene00011084	0.025536452
WBGene00015297	0.298228205
WBGene00018019	0.11056
WBGene00005275	0.022197674
WBGene00018159	0.402176875
WBGene00022432	0.194307874
WBGene00018303	0.120488546
WBGene00005093	0.018062908
WBGene00016053	0.426247718
WBGene00007224	0.098836279
WBGene00005802	0.040202616
WBGene00018679	0.430142146
WBGene00045455	0.064898522
WBGene00012529	0.060417148
WBGene00013370	0.338592611
WBGene00018461	0.178965469
WBGene00016848	0.167713152
WBGene00015348	0.080310405
WBGene00009909	0.518396907
WBGene00020112	0.309111842
WBGene00219308	0.268376623
WBGene00003969	0.294788119
WBGene00015419	0.038851935
WBGene00022528	0.032016807
WBGene00009854	0.144588043
WBGene00002128	0.044963496
WBGene00003429	0.422747244
WBGene00015526	0.212186792
WBGene00016926	0.10752894
WBGene00018961	0.219714286
WBGene00014191	0.007285629
WBGene00020097	0.644446283
WBGene00044385	0.073180576
WBGene00018043	0.08545
WBGene00019471	0.18141022
WBGene00021839	0.32372562
WBGene00011075	0.251482548
WBGene00044537	0.341017073
WBGene00009341	0.189772205
WBGene00008423	0.161058974
WBGene00001626	0.110510805
WBGene00022614	0.114801316
WBGene00012891	0.61702209
WBGene00021981	0.146589095
WBGene00004076	0.239026744
WBGene00001892	0.312008738
WBGene00020997	0.120726567
WBGene00012332	0.728500667
WBGene00009361	0.151058419
WBGene00002632	0.372781116
WBGene00019699	0.215716125
WBGene00012959	0.257155556
WBGene00010527	0.007326646
WBGene00017002	0.339928571
WBGene00016920	0.209331884
WBGene00010744	0.196624044
WBGene00008773	0.149602542
WBGene00000562	0.103802165
WBGene00008510	0.125113692
WBGene00015268	0.225565601
WBGene00022720	0.112335025
WBGene00018829	0.273263846
WBGene00021296	0.174589899
WBGene00020564	0.145555721
WBGene00044411	0.00484
WBGene00017787	0.171687685
WBGene00014130	0.129545148
WBGene00011522	0.696229897
WBGene00005364	0.023500301
WBGene00001027	0.232043617
WBGene00018930	0.11746878
WBGene00018375	0.113904375
WBGene00011040	0.040355932
WBGene00013524	0.188645902
WBGene00219206	0.258518557
WBGene00008300	0.05789375
WBGene00009583	0.237762338
WBGene00015525	0.33036176
WBGene00016775	0.033974825
WBGene00018623	0.196112184
WBGene00018228	0.134257282
WBGene00012119	0.5069755
WBGene00018378	0.278381006
WBGene00022575	0.035824242
WBGene00004351	0.168904367
WBGene00009878	0.35205082
WBGene00012798	0.351640116
WBGene00014087	0.533254379
WBGene00021042	0.130175851
WBGene00017900	0.629146835
WBGene00020085	0.329409677
WBGene00009894	0.037839744
WBGene00021117	0.178260714
WBGene00020603	0.005609924
WBGene00011651	0.108688512
WBGene00004085	0.168392492
WBGene00020237	0.046993952
WBGene00016929	0.058227692
WBGene00022739	0.177325636
WBGene00015464	0.242644968
WBGene00002335	0.328410326
WBGene00044127	0.741704808
WBGene00007472	0.207893776
WBGene00015628	0.166896833
WBGene00003401	0.286447297
WBGene00011822	0.182463359
WBGene00002112	0.013496053
WBGene00045473	0.025661
WBGene00022167	0.209441434
WBGene00000820	0.389653027
WBGene00004277	0.254244828
WBGene00011395	0.031784507
WBGene00001488	0.600925516
WBGene00003045	0.456291058
WBGene00019289	0.178092315
WBGene00019353	0.231163918
WBGene00000215	0.153215433
WBGene00018130	0.147533071
WBGene00012429	0.153997516
WBGene00019129	0.412378922
WBGene00016837	0.243050643
WBGene00005892	0.044895122
WBGene00002266	0.328178846
WBGene00016075	0.316813942
WBGene00016211	0.273590873
WBGene00077536	0.072025306
WBGene00006196	0.020421538
WBGene00020300	0.499633333
WBGene00006484	0.227792265
WBGene00016403	0.709994118
WBGene00006843	0.364782377
WBGene00012286	0.013359218
WBGene00015210	0.140561279
WBGene00012549	0.006478481
WBGene00018690	0.046424595
WBGene00012548	0.230729545
WBGene00012194	0.568423722
WBGene00020777	0.71560981
WBGene00021994	0.084876396
WBGene00019257	0.111467816
WBGene00003368	0.241412121
WBGene00005165	0.039264897
WBGene00206466	0.064769118
WBGene00009153	0.216150896
WBGene00022571	0.142353571
WBGene00021571	0.015275261
WBGene00022531	0.384577515
WBGene00022170	0.185601653
WBGene00010479	0.662057944
WBGene00044243	0.593103977
WBGene00021706	0.018477133
WBGene00010631	0.447084661
WBGene00003629	0.098573521
WBGene00010033	0.127345455
WBGene00017725	0.198383575
WBGene00004950	0.488911321
WBGene00020562	0.271418777
WBGene00008019	0.262898715
WBGene00005609	0.024702083
WBGene00014698	0.146168354
WBGene00000169	0.050244079
WBGene00001902	0.312008738
WBGene00004024	0.552405455
WBGene00012696	0.456375366
WBGene00001223	0.197501908
WBGene00003542	0.230935754
WBGene00013754	0.077628614
WBGene00011168	0.212560879
WBGene00013956	0.284871176
WBGene00006210	0.033162985
WBGene00013910	0.020773741
WBGene00003385	0.287597619
WBGene00020904	0.418949884
WBGene00020150	0.045780415
WBGene00022667	0.534055204
WBGene00012241	0.615106483
WBGene00020615	0.175595034
WBGene00006713	0.381877124
WBGene00195232	0.06822268
WBGene00000778	0.208984236
WBGene00021268	0.18144186
WBGene00010718	0.528124299
WBGene00002324	0.39011581
WBGene00020038	0.268315534
WBGene00007616	0.167811765
WBGene00003072	0.127843434
WBGene00004742	0.25428744
WBGene00003258	0.216612452
WBGene00021539	0.521870175
WBGene00021794	0.329792788
WBGene00017188	0.212422414
WBGene00008166	0.326979692
WBGene00005103	0.040395597
WBGene00021235	0.162304268
WBGene00020988	0.095988636
WBGene00005427	0.018971601
WBGene00006579	0.559465181
WBGene00020137	0.120426512
WBGene00013149	0.21951987
WBGene00010352	0.072767614
WBGene00005342	0.015995719
WBGene00018684	0.084109821
WBGene00021454	0.124521036
WBGene00018827	0.01701044
WBGene00015791	0.6801768
WBGene00009136	0.101052557
WBGene00008557	0.01062549
WBGene00013142	0.530541791
WBGene00189952	0.122382687
WBGene00017924	0.425661538
WBGene00015645	0.231936301
WBGene00018498	0.151016344
WBGene00017969	0.196996167
WBGene00008851	0.264503571
WBGene00008912	0.276943581
WBGene00011910	0.280944348
WBGene00010198	0.604137477
WBGene00010905	0.332210088
WBGene00007131	0.520874014
WBGene00019812	0.312537967
WBGene00044767	0.275427869
WBGene00019146	0.651002275
WBGene00001248	0.324897194
WBGene00008310	0.708822321
WBGene00050937	0.190484524
WBGene00044794	0.188841379
WBGene00022403	0.103300389
WBGene00023504	0.131050898
WBGene00019448	0.069795068
WBGene00011661	0.48314507
WBGene00006051	0.527463951
WBGene00001246	0.07912774
WBGene00004796	0.345142122
WBGene00021087	0.102661395
WBGene00005740	0.01136519
WBGene00007723	0.268963172
WBGene00017742	0.483171552
WBGene00018541	0.118984054
WBGene00001437	0.149784382
WBGene00015872	0.142887931
WBGene00018702	0.18396079
WBGene00194921	0.23709359
WBGene00021148	0.126899803
WBGene00017966	0.11448908
WBGene00000543	0.223056273
WBGene00006102	0.018224316
WBGene00006103	0.018561062
WBGene00010937	0.423614483
WBGene00019294	0.116156522
WBGene00044734	0.329267879
WBGene00015659	0.027809735
WBGene00005036	0.041919643
WBGene00015940	0.158279339
WBGene00008920	0.212824623
WBGene00044125	0.018331761
WBGene00022078	0.258062308
WBGene00206518	0.377506936
WBGene00018315	0.336479268
WBGene00003245	0.239058564
WBGene00016291	0.386965169
WBGene00006725	0.299990184
WBGene00021606	0.559514972
WBGene00003924	0.2368124
WBGene00002224	0.395963965
WBGene00016209	0.328859259
WBGene00009615	0.065112481
WBGene00021015	0.504057143
WBGene00011927	0.29714441
WBGene00012528	0.359202748
WBGene00010083	0.212452872
WBGene00011320	0.315541584
WBGene00011196	0.220009934
WBGene00013130	0.359621739
WBGene00019416	0.058008654
WBGene00020507	0.20951234
WBGene00003253	0.316041915
WBGene00014251	0.155896903
WBGene00012117	0.368774171
WBGene00015750	0.360727111
WBGene00021096	0.116177578
WBGene00005328	0.022447478
WBGene00008292	0.072234586
WBGene00014234	0.15040733
WBGene00045379	0.145952735
WBGene00000026	0.021139669
WBGene00015337	0.152335433
WBGene00003559	0.304755347
WBGene00007699	0.240464844
WBGene00202502	0.296974306
WBGene00022746	0.616528916
WBGene00018862	0.315117601
WBGene00021100	0.172025893
WBGene00006446	0.409354259
WBGene00022431	0.370712523
WBGene00013645	0.016000645
WBGene00008651	0.424371199
WBGene00007012	0.605182635
WBGene00016306	0.203435333
WBGene00010840	0.587162574
WBGene00006691	0.099694495
WBGene00045234	0.007836111
WBGene00007150	0.231342493
WBGene00019077	0.125284424
WBGene00001734	0.539258398
WBGene00003107	0.499809278
WBGene00009513	0.174129573
WBGene00019431	0.304581379
WBGene00044743	0.237997
WBGene00195081	0.155430201
WBGene00009335	0.208912299
WBGene00016809	0.119254412
WBGene00005006	0.414394265
WBGene00013930	0.23432328
WBGene00044162	0.230452814
WBGene00000116	0.214976482
WBGene00012252	0.338992793
WBGene00010757	0.146560563
WBGene00007317	0.372990419
WBGene00020652	0.340173174
WBGene00021842	0.562999342
WBGene00044286	0.083304104
WBGene00007408	0.061180808
WBGene00018617	0.019446037
WBGene00012623	0.214316522
WBGene00010569	0.093818824
WBGene00019993	0.199888393
WBGene00012364	0.262763136
WBGene00006120	0.014026979
WBGene00185067	0.233720968
WBGene00010653	0.052391429
WBGene00020231	0.303965608
WBGene00017445	0.134297015
WBGene00017460	0.061390127
WBGene00000800	0.239815292
WBGene00018803	0.11783653
WBGene00008005	0.485134353
WBGene00011098	0.159981773
WBGene00219303	0.406639394
WBGene00006206	0.009131953
WBGene00002213	0.238600577
WBGene00017231	0.120830261
WBGene00043995	0.09419292
WBGene00194701	0.085122222
WBGene00021080	0.474452093
WBGene00005897	0.027800683
WBGene00009714	0.353480447
WBGene00015651	0.484427835
WBGene00012401	0.307878153
WBGene00001045	0.187871066
WBGene00013883	0.105743556
WBGene00021512	0.284826524
WBGene00017568	0.676937398
WBGene00007698	0.190070839
WBGene00008256	0.355543985
WBGene00008883	0.110222924
WBGene00020331	0.161425581
WBGene00044577	0.202286076
WBGene00003086	0.489921959
WBGene00021047	0.659666667
WBGene00004506	0.362939423
WBGene00006597	0.156217742
WBGene00045361	0.171194783
WBGene00003009	0.287774436
WBGene00003655	0.070393267
WBGene00022106	0.159520866
WBGene00003470	0.430171654
WBGene00003868	0.289107143
WBGene00010097	0.349224759
WBGene00009129	0.388291224
WBGene00012243	0.431611378
WBGene00018274	0.368973276
WBGene00003601	0.383867161
WBGene00011440	0.156492901
WBGene00019654	0.217728285
WBGene00011312	0.377919641
WBGene00018925	0.176757059
WBGene00195169	0.714434066
WBGene00008285	0.188182873
WBGene00017091	0.164886429
WBGene00005719	0.049982789
WBGene00006826	0.07660431
WBGene00017951	0.253769584
WBGene00021628	0.131093766
WBGene00020034	0.032447718
WBGene00194687	0.439170461
WBGene00007219	0.290061667
WBGene00011614	0.689140456
WBGene00015233	0.48510894
WBGene00018698	0.106001552
WBGene00006704	0.265457927
WBGene00022560	0.072832353
WBGene00012474	0.603246022
WBGene00011429	0.085080693
WBGene00011390	0.074522761
WBGene00006082	0.011782507
WBGene00000657	0.687554248
WBGene00018522	0.422296522
WBGene00044313	0.247065455
WBGene00008190	0.134215225
WBGene00012415	0.24309021
WBGene00009816	0.1063675
WBGene00006044	0.376998165
WBGene00005351	0.012033815
WBGene00012633	0.0254
WBGene00022884	0.48278
WBGene00007192	0.285993272
WBGene00003057	0.721529321
WBGene00000698	0.739145704
WBGene00010055	0.209584189
WBGene00019399	0.586381229
WBGene00006780	0.724875908
WBGene00012205	0.283344922
WBGene00002077	0.162933242
WBGene00004192	0.119058242
WBGene00019351	0.286874744
WBGene00017354	0.540743706
WBGene00005849	0.050639344
WBGene00002148	0.274200108
WBGene00009377	0.766779245
WBGene00012943	0.535429041
WBGene00019797	0.159811745
WBGene00016637	0.191368462
WBGene00013789	0.194357109
WBGene00009781	0.288289418
WBGene00008537	0.36632
WBGene00002981	0.304623846
WBGene00019834	0.626556054
WBGene00015491	0.3486
WBGene00019720	0.563267544
WBGene00008616	0.083440575
WBGene00019905	0.240524783
WBGene00003954	0.358236889
WBGene00000035	0.160408871
WBGene00013819	0.181899029
WBGene00012316	0.292026042
WBGene00001458	0.18364023
WBGene00189943	0.58321194
WBGene00015455	0.001035593
WBGene00017082	0.154775964
WBGene00015801	0.149045955
WBGene00021558	0.114956534
WBGene00004926	0.230845576
WBGene00008111	0.293180135
WBGene00011528	0.115821014
WBGene00021651	0.179698337
WBGene00013096	0.550147503
WBGene00011752	0.102756
WBGene00001029	0.43987657
WBGene00008173	0.028263736
WBGene00020308	0.329254373
WBGene00007400	0.174434014
WBGene00020540	0.240379672
WBGene00219306	0.330772
WBGene00009680	0.367804587
WBGene00009702	0.121465789
WBGene00012855	0.183074555
WBGene00004896	0.627415539
WBGene00013817	0.013212605
WBGene00011539	0.076771613
WBGene00014245	0.164611811
WBGene00011746	0.237502418
WBGene00003943	0.190185441
WBGene00044667	0.199700549
WBGene00006309	0.255975442
WBGene00044297	0.115679615
WBGene00009891	0.164532075
WBGene00013619	0.056234874
WBGene00138716	0.27709569
WBGene00016538	0.246664883
WBGene00018942	0.389434123
WBGene00019486	0.487530334
WBGene00011122	0.241971827
WBGene00005020	0.155432121
WBGene00003986	0.291002445
WBGene00004348	0.329312195
WBGene00020626	0.546301502
WBGene00010477	0.549223511
WBGene00007984	0.678057825
WBGene00005573	0.011378852
WBGene00003096	0.12080636
WBGene00012854	0.684583478
WBGene00018373	0.302480064
WBGene00005871	0.023152432
WBGene00000846	0.183285479
WBGene00007656	0.501352972
WBGene00015012	0.087261111
WBGene00010099	0.092700583
WBGene00020945	0.272478601
WBGene00012317	0.566666042
WBGene00044208	0.054586538
WBGene00019674	0.029957143
WBGene00006688	0.298259786
WBGene00007664	0.099556608
WBGene00015407	0.219682616
WBGene00022804	0.018822841
WBGene00017934	0.212055824
WBGene00004334	0.464218256
WBGene00002989	0.413553982
WBGene00019874	0.168626385
WBGene00004007	0.16987432
WBGene00001005	0.116383146
WBGene00021385	0.413367708
WBGene00010324	0.093789423
WBGene00017592	0.192893333
WBGene00044497	0.229259551
WBGene00010568	0.38078558
WBGene00013762	0.427238968
WBGene00016796	0.41495763
WBGene00018236	0.115095625
WBGene00013144	0.386653069
WBGene00016076	0.011302899
WBGene00014104	0.030093846
WBGene00003033	0.252977143
WBGene00008905	0.211320335
WBGene00013378	0.158116239
WBGene00019656	0.148168276
WBGene00185119	0.029012121
WBGene00015919	0.1234325
WBGene00008495	0.161487273
WBGene00001840	0.231075765
WBGene00006365	0.311014247
WBGene00007024	0.261580861
WBGene00016571	0.5894528
WBGene00017279	0.266160784
WBGene00019607	0.191864602
WBGene00019039	0.089911921
WBGene00017371	0.022572222
WBGene00005228	0.012868155
WBGene00012773	0.025600917
WBGene00000282	0.241689643
WBGene00021801	0.14695119
WBGene00005693	0.062320882
WBGene00138715	0.160416026
WBGene00015972	0.428592161
WBGene00008781	0.193611979
WBGene00019251	0.353853333
WBGene00005072	0.014402011
WBGene00001230	0.460091406
WBGene00000209	0.074464885
WBGene00194917	0.257659091
WBGene00010023	0.004815035
WBGene00002149	0.198929703
WBGene00010629	0.607685008
WBGene00012334	0.155570414
WBGene00008984	0.218386327
WBGene00044132	0.162363208
WBGene00008885	0.070473684
WBGene00005939	0.009378218
WBGene00045483	0.377952469
WBGene00021097	0.481495285
WBGene00021581	0.236249571
WBGene00019614	0.067369251
WBGene00020083	0.110485648
WBGene00020116	0.222761228
WBGene00018901	0.14605534
WBGene00012319	0.2895532
WBGene00016164	0.133835928
WBGene00023502	0.274893399
WBGene00004083	0.092461032
WBGene00020210	0.115856034
WBGene00020461	0.2184625
WBGene00016912	0.13851747
WBGene00000797	0.118424832
WBGene00008316	0.233990355
WBGene00002247	0.136162137
WBGene00019279	0.375204029
WBGene00045405	0.085574033
WBGene00003167	0.23033676
WBGene00005089	0.048588131
WBGene00021202	0.273808857
WBGene00019375	0.396111966
WBGene00001872	0.208968171
WBGene00018566	0.114945161
WBGene00017207	0.087531776
WBGene00004344	0.248803239
WBGene00018312	0.055222785
WBGene00012588	0.194186076
WBGene00004144	0.350424026
WBGene00007600	0.05048299
WBGene00045394	0.706524409
WBGene00016957	0.26184697
WBGene00004902	0.049351833
WBGene00021924	0.327406053
WBGene00022216	0.183323858
WBGene00007233	0.2277
WBGene00045056	0.484485492
WBGene00017165	0.262580741
WBGene00001468	0.170669825
WBGene00005467	0.01195861
WBGene00003469	0.422747244
WBGene00012772	0.025820365
WBGene00019274	0.33003797
WBGene00021888	0.190780952
WBGene00007688	0.197925939
WBGene00002982	0.372022034
WBGene00016588	0.07753758
WBGene00005680	0.042426667
WBGene00020531	0.427849882
WBGene00001958	0.340727642
WBGene00009613	0.246165414
WBGene00003734	0.103325394
WBGene00007391	0.175756308
WBGene00012304	0.297983156
WBGene00009494	0.01448125
WBGene00195006	0.085924051
WBGene00011734	0.320265493
WBGene00004204	0.466218996
WBGene00021346	0.192655473
WBGene00001214	0.222381679
WBGene00016020	0.206524891
WBGene00044032	0.508631493
WBGene00015841	0.207129218
WBGene00022838	0.163445183
WBGene00003639	0.299750898
WBGene00008925	0.118202569
WBGene00010387	0.12272312
WBGene00000050	0.074227983
WBGene00019723	0.099545574
WBGene00018865	0.17468227
WBGene00019115	0.158100495
WBGene00022719	0.163739152
WBGene00009413	0.090324212
WBGene00013373	0.477743846
WBGene00004103	0.301444608
WBGene00202501	0.260981579
WBGene00194935	0.664001695
WBGene00010256	0.060664286
WBGene00012909	0.167835792
WBGene00013258	0.194221082
WBGene00010189	0.027896444
WBGene00005407	0.022356305
WBGene00006514	0.500824155
WBGene00045250	0.164001744
WBGene00017544	0.076415801
WBGene00185116	0.465668354
WBGene00013068	0.160266087
WBGene00045490	0.21810354
WBGene00021971	0.249815537
WBGene00020171	0.266810926
WBGene00016568	0.187747552
WBGene00001562	0.407749761
WBGene00014938	0.404795918
WBGene00021220	0.05393431
WBGene00010185	0.086709709
WBGene00044892	0.178971379
WBGene00000544	0.223047151
WBGene00008533	0.396917582
WBGene00020465	0.078453042
WBGene00001063	0.545502596
WBGene00019394	0.310245485
WBGene00005234	0.027890746
WBGene00018232	0.176215698
WBGene00010278	0.127506061
WBGene00004089	0.246074415
WBGene00017825	0.212804144
WBGene00022302	0.245161176
WBGene00012830	0.277193023
WBGene00016663	0.283844937
WBGene00021269	0.558481726
WBGene00013397	0.22614607
WBGene00016678	0.275393548
WBGene00017959	0.12616167
WBGene00021998	0.27999295
WBGene00019405	0.112849136
WBGene00008881	0.255432227
WBGene00044131	0.552209184
WBGene00005315	0.026988983
WBGene00017334	0.051883871
WBGene00003675	0.294167899
WBGene00022703	0.483255224
WBGene00011613	0.450748196
WBGene00018267	0.172378295
WBGene00003421	0.364015705
WBGene00019461	0.308248842
WBGene00016140	0.27990394
WBGene00016867	0.14077724
WBGene00006349	0.242063814
WBGene00019492	0.258624219
WBGene00015748	0.28612406
WBGene00016322	0.477536667
WBGene00000599	0.735541837
WBGene00011642	0.12524594
WBGene00011866	0.183638322
WBGene00194783	0.17815873
WBGene00005654	0.028025722
WBGene00194670	0.062310037
WBGene00013740	0.071402941
WBGene00016781	0.072917339
WBGene00010509	0.233709043
WBGene00015350	0.12613412
WBGene00019452	0.173290038
WBGene00003746	0.254178488
WBGene00016341	0.240937104
WBGene00009929	0.092655767
WBGene00016365	0.090587861
WBGene00018575	0.207789352
WBGene00006093	0.031320857
WBGene00020401	0.126606786
WBGene00012740	0.3073862
WBGene00012483	0.280846875
WBGene00020633	0.269785579
WBGene00011949	0.121849375
WBGene00009530	0.185271989
WBGene00021144	0.152645714
WBGene00021915	0.534429123
WBGene00006669	0.094674298
WBGene00021207	0.316682588
WBGene00019297	0.251773427
WBGene00007407	0.094186207
WBGene00202504	0.137451754
WBGene00009169	0.588208974
WBGene00010644	0.145156897
WBGene00010356	0.271349023
WBGene00009497	0.147048718
WBGene00009233	0.4621935
WBGene00017980	0.226767929
WBGene00009852	0.313092775
WBGene00015798	0.081276604
WBGene00010892	0.170725986
WBGene00045331	0.544434524
WBGene00003569	0.190303691
WBGene00001829	0.528621831
WBGene00000497	0.215038849
WBGene00018681	0.276242385
WBGene00017149	0.071395575
WBGene00044533	0.313761864
WBGene00020170	0.004874775
WBGene00194849	0.043324074
WBGene00006351	0.203620857
WBGene00044134	0.4665207
WBGene00022691	0.102409297
WBGene00018448	0.174887895
WBGene00018260	0.162205466
WBGene00021394	0.173342119
WBGene00022824	0.238547346
WBGene00000436	0.379088889
WBGene00002295	0.451758211
WBGene00012989	0.469147463
WBGene00022200	0.129978358
WBGene00022379	0.251095122
WBGene00013052	0.264128669
WBGene00022530	0.594564789
WBGene00010178	0.228723684
WBGene00009359	0.147201792
WBGene00008930	0.338748611
WBGene00021738	0.18643758
WBGene00009827	0.329503125
WBGene00003525	0.22945843
WBGene00015934	0.5498
WBGene00011671	0.175800577
WBGene00016607	0.141947778
WBGene00013925	0.264860241
WBGene00015345	0.616153125
WBGene00012285	0.050210928
WBGene00012894	0.595661323
WBGene00019840	0.146744351
WBGene00013622	0.289579695
WBGene00005358	0.019565103
WBGene00017454	0.107787202
WBGene00016462	0.241833721
WBGene00018445	0.098045402
WBGene00022421	0.300128455
WBGene00008560	0.164392825
WBGene00003583	0.358016923
WBGene00044394	0.733114103
WBGene00000762	0.102255738
WBGene00004479	0.334338926
WBGene00044306	0.122404514
WBGene00003196	0.611312989
WBGene00018546	0.201930049
WBGene00022154	0.172128676
WBGene00008991	0.383930287
WBGene00007341	0.34958315
WBGene00019732	0.105583761
WBGene00000123	0.3538
WBGene00000276	0.307697327
WBGene00017442	0.21861128
WBGene00009566	0.00896871
WBGene00007149	0.386704032
WBGene00013218	0.243885075
WBGene00020273	0.121211765
WBGene00001777	0.097262679
WBGene00016677	0.297582288
WBGene00020292	0.220404576
WBGene00019624	0.25925233
WBGene00008072	0.053488643
WBGene00020968	0.597621359
WBGene00018065	0.313519553
WBGene00009834	0.4919384
WBGene00015711	0.124156583
WBGene00020502	0.250414043
WBGene00004216	0.120652092
WBGene00008539	0.070309556
WBGene00020708	0.344450949
WBGene00007818	0.070944286
WBGene00007115	0.458902581
WBGene00017945	0.048787447
WBGene00003605	0.33736559
WBGene00021957	0.437552066
WBGene00001701	0.318470175
WBGene00002120	0.142259146
WBGene00022023	0.023876786
WBGene00007424	0.155531435
WBGene00004909	0.081789004
WBGene00020016	0.120043564
WBGene00017036	0.026873633
WBGene00018783	0.273177219
WBGene00002058	0.415826411
WBGene00044436	0.084488679
WBGene00011828	0.05824507
WBGene00017748	0.395690217
WBGene00011561	0.207000769
WBGene00012139	0.226910042
WBGene00012033	0.134338291
WBGene00013794	0.271900976
WBGene00008683	0.363216216
WBGene00007829	0.04073653
WBGene00044439	0.532305128
WBGene00019903	0.310391878
WBGene00004766	0.230163547
WBGene00019588	0.170304878
WBGene00020047	0.229744604
WBGene00020115	0.054906554
WBGene00018344	0.040909859
WBGene00019379	0.09807037
WBGene00020859	0.155542033
WBGene00010170	0.147047073
WBGene00020599	0.329877992
WBGene00018755	0.185083585
WBGene00009713	0.252883486
WBGene00008719	0.225047674
WBGene00012203	0.233964865
WBGene00016966	0.272845614
WBGene00022600	0.276516364
WBGene00007246	0.09855443
WBGene00006623	0.217749541
WBGene00013885	0.18565426
WBGene00004136	0.648152825
WBGene00013790	0.310993145
WBGene00013263	0.224218817
WBGene00086568	0.299228763
WBGene00000890	0.513488525
WBGene00006656	0.235340732
WBGene00008424	0.210503106
WBGene00006540	0.241723423
WBGene00011857	0.211360068
WBGene00015037	0.29215
WBGene00009590	0.2993664
WBGene00009605	0.335175342
WBGene00020187	0.121570164
WBGene00015564	0.360942537
WBGene00017776	0.272179525
WBGene00016828	0.009405263
WBGene00008901	0.090741926
WBGene00001878	0.484797561
WBGene00015507	0.373656075
WBGene00018900	0.156707467
WBGene00020035	0.334762683
WBGene00017610	0.141118114
WBGene00015393	0.141151724
WBGene00019444	0.073471549
WBGene00007543	0.01960274
WBGene00003767	0.013191781
WBGene00005128	0.021490801
WBGene00022678	0.187190155
WBGene00044810	0.319173684
WBGene00001678	0.170540056
WBGene00077450	0.012697727
WBGene00013026	0.235730769
WBGene00022673	0.275513969
WBGene00011077	0.311911875
WBGene00011452	0.107358203
WBGene00016450	0.110589021
WBGene00005219	0.012313249
WBGene00021003	0.276296429
WBGene00012389	0.43959536
WBGene00009673	0.01823007
WBGene00013499	0.075880145
WBGene00015713	0.476746303
WBGene00195230	0.044676471
WBGene00007820	0.324946627
WBGene00006077	0.043405128
WBGene00006156	0.013813018
WBGene00012027	0.076345238
WBGene00015652	0.009534483
WBGene00014062	0.388290493
WBGene00001529	0.162576655
WBGene00000174	0.062303093
WBGene00021804	0.011413916
WBGene00006613	0.300764639
WBGene00009824	0.203879144
WBGene00012652	0.224527706
WBGene00019068	0.24109
WBGene00009990	0.086751944
WBGene00003087	0.386912603
WBGene00011145	0.412649324
WBGene00016172	0.464167241
WBGene00000821	0.061853237
WBGene00008670	0.337870132
WBGene00021376	0.475359236
WBGene00003133	0.199579336
WBGene00000263	0.182135417
WBGene00021720	0.21788194
WBGene00021820	0.051541814
WBGene00007955	0.171341296
WBGene00015937	0.359649684
WBGene00008874	0.189912613
WBGene00009039	0.199298994
WBGene00022810	0.424717035
WBGene00020750	0.066973178
WBGene00010220	0.028819382
WBGene00009876	0.022726061
WBGene00016387	0.453157037
WBGene00009460	0.376259069
WBGene00015842	0.372906637
WBGene00044338	0.021274257
WBGene00021834	0.259975644
WBGene00005047	0.032242478
WBGene00020663	0.186401573
WBGene00011583	0.084185942
WBGene00004100	0.644736409
WBGene00010329	0.013041824
WBGene00019347	0.418433025
WBGene00021838	0.116937968
WBGene00006405	0.458869032
WBGene00016693	0.027686395
WBGene00005591	0.020372754
WBGene00010685	0.290774833
WBGene00016475	0.009641
WBGene00015451	0.291509551
WBGene00005868	0.026050276
WBGene00020767	0.118834008
WBGene00014007	0.164702951
WBGene00011879	0.192838845
WBGene00044144	0.439432
WBGene00011922	0.052169517
WBGene00001258	0.214829243
WBGene00002047	0.706516559
WBGene00020597	0.211343046
WBGene00009454	0.160869461
WBGene00020356	0.143245009
WBGene00006331	0.593967647
WBGene00013907	0.019307622
WBGene00015854	0.324754572
WBGene00019417	0.117536864
WBGene00016713	0.42456056
WBGene00004899	0.256267647
WBGene00010834	0.155940772
WBGene00005766	0.05953217
WBGene00005933	0.01624513
WBGene00003949	0.150245588
WBGene00018736	0.1378325
WBGene00013123	0.260886051
WBGene00011991	0.310144238
WBGene00012642	0.353113235
WBGene00008476	0.163189674
WBGene00019418	0.096468563
WBGene00013957	0.063133159
WBGene00020309	0.080784227
WBGene00015846	0.11191223
WBGene00020004	0.085026374
WBGene00044275	0.003861765
WBGene00000759	0.695495195
WBGene00044540	0.269083333
WBGene00009221	0.26608479
WBGene00017664	0.459100568
WBGene00006096	0.009371217
WBGene00021486	0.228009868
WBGene00004255	0.156184104
WBGene00003802	0.479068555
WBGene00001831	0.534447222
WBGene00005975	0.051057231
WBGene00008353	0.386710615
WBGene00003753	0.089304895
WBGene00017106	0.143823308
WBGene00013969	0.237984697
WBGene00014043	0.149097229
WBGene00019782	0.174638274
WBGene00012376	0.150917085
WBGene00021387	0.191794391
WBGene00003510	0.428746829
WBGene00044284	0.058556311
WBGene00019987	0.34256688
WBGene00044912	0.446648113
WBGene00022880	0.32354989
WBGene00008923	0.079023333
WBGene00019266	0.727175
WBGene00014836	0.036092647
WBGene00001689	0.250028
WBGene00019465	0.117632243
WBGene00017867	0.036077993
WBGene00077622	0.055077368
WBGene00021557	0.258439521
WBGene00017259	0.068443846
WBGene00021186	0.680560307
WBGene00012233	0.132782937
WBGene00043989	0.710362212
WBGene00016537	0.23506
WBGene00044386	0.310723267
WBGene00015262	0.44402193
WBGene00009982	0.28666381
WBGene00009096	0.090188
WBGene00015768	0.125040937
WBGene00010157	0.068245369
WBGene00008700	0.119010507
WBGene00020269	0.196474955
WBGene00007649	0.207646429
WBGene00012147	0.01975014
WBGene00003903	0.456510549
WBGene00010451	0.264038889
WBGene00020711	0.200987891
WBGene00020697	0.023101563
WBGene00000602	0.696253165
WBGene00012408	0.324865972
WBGene00020752	0.019744366
WBGene00019731	0.147224624
WBGene00001993	0.178083969
WBGene00005051	0.030439701
WBGene00018654	0.18785
WBGene00018678	0.27142439
WBGene00195171	0.053670833
WBGene00014186	0.080739306
WBGene00006764	0.512347107
WBGene00021590	0.281305348
WBGene00077522	0.086081301
WBGene00000988	0.229779032
WBGene00006819	0.643491858
WBGene00003092	0.19197907
WBGene00009606	0.675850394
WBGene00045245	0.129479545
WBGene00010767	0.475580132
WBGene00077763	0.189167337
WBGene00016374	0.19564908
WBGene00009912	0.007012232
WBGene00001173	0.317750641
WBGene00021510	0.056067723
WBGene00016534	0.285806498
WBGene00011002	0.112937468
WBGene00002975	0.111927119
WBGene00016776	0.099297281
WBGene00044501	0.206137705
WBGene00019393	0.143750593
WBGene00009898	0.150192262
WBGene00014046	0.226141626
WBGene00003793	0.574342317
WBGene00007621	0.603057423
WBGene00018933	0.421955621
WBGene00004771	0.632056931
WBGene00001684	0.236560117
WBGene00008862	0.57635112
WBGene00017085	0.452057444
WBGene00012007	0.184614286
WBGene00012873	0.310614754
WBGene00002218	0.397370797
WBGene00010972	0.14598449
WBGene00010309	0.194703365
WBGene00007914	0.26323825
WBGene00013514	0.235672527
WBGene00018861	0.406170616
WBGene00001402	0.283726424
WBGene00019217	0.34487288
WBGene00012664	0.92590966
WBGene00044136	0.077131694
WBGene00002393	0.138344061
WBGene00003173	0.169440334
WBGene00044464	0.038774344
WBGene00044737	0.250247857
WBGene00019713	0.502757904
WBGene00000964	0.251411923
WBGene00019329	0.09334703
WBGene00004854	0.135531418
WBGene00012794	0.460207491
WBGene00017598	0.285288017
WBGene00017209	0.553515534
WBGene00004953	0.518269903
WBGene00001641	0.104012143
WBGene00014114	0.283966249
WBGene00016599	0.102091667
WBGene00017335	0.197973273
WBGene00013311	0.038785835
WBGene00010869	0.341630112
WBGene00003938	0.364723932
WBGene00018231	0.099078676
WBGene00011047	0.395344683
WBGene00020891	0.221290274
WBGene00014140	0.456134783
WBGene00021248	0.228559259
WBGene00022866	0.242804194
WBGene00005931	0.011038235
WBGene00008549	0.693615372
WBGene00011206	0.384912694
WBGene00008307	0.270602083
WBGene00015357	0.474372926
WBGene00018680	0.318853433
WBGene00020670	0.187402913
WBGene00009203	0.439257196
WBGene00006593	0.167782965
WBGene00017717	0.161616071
WBGene00000770	0.338944464
WBGene00020372	0.55629528
WBGene00011284	0.199968531
WBGene00000798	0.12872243
WBGene00011961	0.442868063
WBGene00015893	0.171474534
WBGene00016463	0.898813178
WBGene00012670	0.276240376
WBGene00011657	0.139326519
WBGene00018093	0.192570842
WBGene00086556	0.237879268
WBGene00000480	0.336451713
WBGene00009944	0.309254232
WBGene00022596	0.749511834
WBGene00000981	0.166994198
WBGene00019515	0.157440789
WBGene00007966	0.521385469
WBGene00007496	0.209872772
WBGene00020568	0.439236111
WBGene00013561	0.216673482
WBGene00021786	0.196965278
WBGene00006407	0.240829878
WBGene00019255	0.154058454
WBGene00015070	0.049467492
WBGene00005058	0.030321006
WBGene00005757	0.05352367
WBGene00018226	0.083132692
WBGene00019457	0.420099838
WBGene00004680	0.180804492
WBGene00012928	0.524475547
WBGene00016931	0.319045857
WBGene00044669	0.039652
WBGene00007777	0.232833945
WBGene00044342	0.449852297
WBGene00004188	0.490772519
WBGene00000739	0.600288981
WBGene00018210	0.034167729
WBGene00015425	0.178890251
WBGene00194710	0.006735211
WBGene00020223	0.274197889
WBGene00012329	0.030939394
WBGene00000499	0.226037185
WBGene00044215	0.144469307
WBGene00185055	0.047332857
WBGene00013559	0.37116027
WBGene00019429	0.561399523
WBGene00044639	0.098095031
WBGene00044105	0.012636201
WBGene00012409	0.168774265
WBGene00013882	0.225915517
WBGene00003723	0.122120936
WBGene00015607	0.113379874
WBGene00044058	0.124549856
WBGene00020845	0.076743519
WBGene00016194	0.224788156
WBGene00007953	0.151148503
WBGene00015442	0.075912987
WBGene00020534	0.109749537
WBGene00022602	0.129480909
WBGene00020504	0.200908748
WBGene00000195	0.326891724
WBGene00016670	0.054953957
WBGene00012232	0.072069799
WBGene00008070	0.0616
WBGene00003739	0.402949432
WBGene00020254	0.181896018
WBGene00012603	0.065383562
WBGene00015478	0.315778511
WBGene00004266	0.20903122
WBGene00004311	0.266817536
WBGene00006685	0.353447227
WBGene00009547	0.771452212
WBGene00017916	0.415319577
WBGene00008757	0.61240892
WBGene00013297	0.133600889
WBGene00000266	0.218965414
WBGene00010354	0.138822222
WBGene00000033	0.034570667
WBGene00010821	0.246942391
WBGene00019554	0.423438647
WBGene00013576	0.104713816
WBGene00008765	0.199229474
WBGene00023484	0.204150485
WBGene00022773	0.3102072
WBGene00012747	0.205878717
WBGene00015098	0.217376235
WBGene00004990	0.15261068
WBGene00020459	0.0424412
WBGene00008882	0.439204239
WBGene00012466	0.182990969
WBGene00011996	0.127114765
WBGene00021480	0.163664145
WBGene00020227	0.382592
WBGene00002130	0.05576466
WBGene00014152	0.491399585
WBGene00019427	0.292793258
WBGene00016786	0.13685668
WBGene00044917	0.273064348
WBGene00219209	0.02834625
WBGene00022663	0.205734454
WBGene00020588	0.414158667
WBGene00003539	0.215344063
WBGene00016924	0.01455461
WBGene00015743	0.166619027
WBGene00013505	0.251714639
WBGene00020936	0.612755556
WBGene00016573	0.36021689
WBGene00017022	0.193096735
WBGene00011341	0.054004854
WBGene00001483	0.24688327
WBGene00195176	0.076338806
WBGene00006128	0.013928701
WBGene00009674	0.674427837
WBGene00017374	0.283395
WBGene00001048	0.439062605
WBGene00011393	0.287213997
WBGene00011649	0.015631124
WBGene00004343	0.275952243
WBGene00005880	0.038372043
WBGene00044437	0.144515447
WBGene00008841	0.04594965
WBGene00006674	0.314093804
WBGene00011969	0.515735833
WBGene00018672	0.147819128
WBGene00195069	0.053094118
WBGene00001694	0.142463725
WBGene00000639	0.770704987
WBGene00020248	0.433642756
WBGene00194902	0.601044595
WBGene00013666	0.300979545
WBGene00015414	0.055801695
WBGene00044433	0.035438095
WBGene00007325	0.152394979
WBGene00020118	0.203785682
WBGene00019703	0.129538384
WBGene00012709	0.0389
WBGene00018391	0.38178125
WBGene00000022	0.146126471
WBGene00005914	0.021833101
WBGene00012424	0.217420155
WBGene00003759	0.376133537
WBGene00006479	0.081823551
WBGene00018155	0.160165035
WBGene00195185	0.772404545
WBGene00016034	0.239035569
WBGene00020565	0.233988845
WBGene00008078	0.184757023
WBGene00013355	0.367462416
WBGene00016899	0.291275527
WBGene00018362	0.503887984
WBGene00009614	0.076850729
WBGene00008517	0.358810526
WBGene00013163	0.652101176
WBGene00020084	0.182682534
WBGene00011034	0.266425075
WBGene00044479	0.187640299
WBGene00013661	0.120806805
WBGene00015818	0.2857986
WBGene00004030	0.046698176
WBGene00022820	0.68878
WBGene00007734	0.14861404
WBGene00001853	0.58626911
WBGene00018830	0.407321756
WBGene00011121	0.127066933
WBGene00006588	0.589863837
WBGene00001008	0.463610668
WBGene00011036	0.391627562
WBGene00007624	0.335395833
WBGene00006565	0.725055967
WBGene00019844	0.193483473
WBGene00007196	0.0893525
WBGene00018114	0.050645723
WBGene00010925	0.035275109
WBGene00045392	0.141486719
WBGene00009445	0.159933809
WBGene00008729	0.654870059
WBGene00206366	0.013067284
WBGene00017151	0.080246893
WBGene00001653	0.478346562
WBGene00015000	0.107635165
WBGene00015739	0.137754717
WBGene00018606	0.118182511
WBGene00008079	0.356569948
WBGene00000836	0.239456923
WBGene00007163	0.098451967
WBGene00077565	0.024428571
WBGene00020033	0.210309756
WBGene00020686	0.22717375
WBGene00006146	0.024220303
WBGene00007713	0.424527473
WBGene00022062	0.151859633
WBGene00012240	0.157463793
WBGene00006513	0.541802475
WBGene00016650	0.17801722
WBGene00008303	0.225123404
WBGene00001952	0.388554104
WBGene00007681	0.584191429
WBGene00012149	0.24435225
WBGene00008459	0.307374419
WBGene00010465	0.248887776
WBGene00004224	0.081736556
WBGene00019927	0.1824599
WBGene00001168	0.317362419
WBGene00003134	0.20897162
WBGene00002239	0.305075616
WBGene00018810	0.163784494
WBGene00008800	0.208534987
WBGene00010148	0.299743653
WBGene00015820	0.398397817
WBGene00001624	0.127748155
WBGene00045249	0.203479104
WBGene00000257	0.420782762
WBGene00006239	0.025168132
WBGene00005517	0.018814118
WBGene00001677	0.181205618
WBGene00138718	0.46651746
WBGene00021463	0.062757143
WBGene00000510	0.172342424
WBGene00044431	0.434719403
WBGene00016477	0.030374486
WBGene00019096	0.236962018
WBGene00021840	0.086450987
WBGene00007525	0.115748462
WBGene00017538	0.404221086
WBGene00021603	0.198964065
WBGene00010720	0.203450158
WBGene00007668	0.220347196
WBGene00195181	0.050165217
WBGene00004184	0.254353684
WBGene00015545	0.147105182
WBGene00004206	0.054723182
WBGene00015587	0.354124169
WBGene00016117	0.212523447
WBGene00009274	0.398754244
WBGene00013773	0.189710059
WBGene00021830	0.301014141
WBGene00004945	0.675650748
WBGene00016029	0.478530952
WBGene00006318	0.139900912
WBGene00008767	0.103003217
WBGene00004876	0.077153381
WBGene00013888	0.009688235
WBGene00045178	0.13395443
WBGene00012822	0.161125749
WBGene00004354	0.123510219
WBGene00017774	0.514881902
WBGene00010882	0.186432921
WBGene00012676	0.440008739
WBGene00009775	0.582498425
WBGene00007969	0.181516618
WBGene00014162	0.215665435
WBGene00015978	0.332511512
WBGene00018122	0.190436013
WBGene00021822	0.059738462
WBGene00017058	0.42193
WBGene00010341	0.16430313
WBGene00009705	0.435453571
WBGene00018773	0.648321469
WBGene00020831	0.1942575
WBGene00013593	0.418878333
WBGene00012057	0.220009934
WBGene00010942	0.462968639
WBGene00009379	0.203215842
WBGene00004209	0.088676762
WBGene00001989	0.057516327
WBGene00015418	0.57299057
WBGene00011051	0.577886403
WBGene00017531	0.223119298
WBGene00011159	0.151217701
WBGene00019883	0.337686692
WBGene00011770	0.105994813
WBGene00045239	0.828023435
WBGene00017536	0.326525821
WBGene00010705	0.165001833
WBGene00019733	0.408265367
WBGene00016292	0.231046264
WBGene00044345	0.353136574
WBGene00001244	0.026678102
WBGene00021984	0.295869383
WBGene00011860	0.019052837
WBGene00000661	0.67136192
WBGene00010732	0.200310626
WBGene00005479	0.009888685
WBGene00045479	0.200651073
WBGene00021555	0.224262017
WBGene00021095	0.181668657
WBGene00015975	0.299984902
WBGene00020680	0.188824813
WBGene00000533	0.116420603
WBGene00015561	0.451825172
WBGene00020014	0.300176712
WBGene00022133	0.055313675
WBGene00206475	0.08170625
WBGene00009209	0.511356757
WBGene00004803	0.220775342
WBGene00017174	0.128484774
WBGene00194674	0.089818889
WBGene00013808	0.657463519
WBGene00010582	0.240436443
WBGene00011296	0.195755102
WBGene00008733	0.499381192
WBGene00004170	0.015856429
WBGene00003222	0.36330657
WBGene00000472	0.74660625
WBGene00004790	0.281041317
WBGene00021434	0.206512258
WBGene00022539	0.100704438
WBGene00012694	0.358288973
WBGene00012725	0.020322312
WBGene00021861	0.040394064
WBGene00007171	0.410185926
WBGene00005909	0.012774744
WBGene00008233	0.162567333
WBGene00003410	0.15308665
WBGene00000509	0.162868354
WBGene00022690	0.154039243
WBGene00007938	0.229786194
WBGene00016073	0.32155142
WBGene00005060	0.055250986
WBGene00021416	0.197257714
WBGene00050940	0.42895678
WBGene00012228	0.424841463
WBGene00010881	0.151112546
WBGene00013554	0.276715805
WBGene00017204	0.013875258
WBGene00000387	0.449883542
WBGene00000432	0.130870238
WBGene00016751	0.268855862
WBGene00008777	0.328945455
WBGene00195209	0.350147059
WBGene00004398	0.675744377
WBGene00000085	0.039733645
WBGene00003384	0.26143931
WBGene00004699	0.59766121
WBGene00019085	0.673146056
WBGene00012279	0.255989412
WBGene00021005	0.252652766
WBGene00020948	0.766451031
WBGene00006454	0.339933761
WBGene00021367	0.276406422
WBGene00022611	0.329470705
WBGene00015656	0.012084512
WBGene00009868	0.11052093
WBGene00004014	0.207033818
WBGene00008214	0.222284047
WBGene00012837	0.545728378
WBGene00007534	0.451723404
WBGene00017703	0.109792703
WBGene00044741	0.141509375
WBGene00012108	0.047674788
WBGene00001627	0.15669417
WBGene00020433	0.030248659
WBGene00018343	0.144972193
WBGene00000256	0.693695286
WBGene00021918	0.293189447
WBGene00021763	0.27074
WBGene00005776	0.042044068
WBGene00003991	0.068551587
WBGene00005977	0.039171171
WBGene00003927	0.346649615
WBGene00011280	0.262106562
WBGene00015190	0.160763679
WBGene00019724	0.198485714
WBGene00017243	0.028402381
WBGene00020743	0.226469593
WBGene00015573	0.591480976
WBGene00017034	0.074273333
WBGene00005694	0.038651176
WBGene00011980	0.222528654
WBGene00004420	0.214316931
WBGene00022112	0.393801056
WBGene00010254	0.616563487
WBGene00014215	0.341874416
WBGene00008431	0.138451351
WBGene00008788	0.061506818
WBGene00023458	0.013315789
WBGene00007826	0.160717085
WBGene00044668	0.085618468
WBGene00003715	0.136016291
WBGene00021546	0.047154662
WBGene00000395	0.234544391
WBGene00019485	0.092875333
WBGene00009075	0.576738768
WBGene00014232	0.260418136
WBGene00044205	0.656331604
WBGene00044780	0.035372131
WBGene00013928	0.299656808
WBGene00011372	0.096369977
WBGene00015700	0.168140513
WBGene00011589	0.390208356
WBGene00019963	0.14209589
WBGene00021889	0.183365744
WBGene00044473	0.29240873
WBGene00016731	0.12264625
WBGene00003912	0.492604815
WBGene00012398	0.303402256
WBGene00015761	0.133408841
WBGene00019870	0.227572034
WBGene00015999	0.158019444
WBGene00013963	0.050119804
WBGene00012886	0.255356716
WBGene00009431	0.31253613
WBGene00020594	0.120239552
WBGene00185091	0.262477419
WBGene00006686	0.311233154
WBGene00017137	0.235740406
WBGene00013610	0.085479452
WBGene00007689	0.067023899
WBGene00015535	0.213130292
WBGene00000134	0.090819612
WBGene00005222	0.01490981
WBGene00010049	0.136632258
WBGene00019914	0.18416326
WBGene00019460	0.271355085
WBGene00009481	0.00929802
WBGene00012440	0.123874667
WBGene00010377	0.009688235
WBGene00009394	0.230655961
WBGene00000546	0.219473544
WBGene00010985	0.144847644
WBGene00008444	0.347640458
WBGene00018178	0.159403226
WBGene00010924	0.25158853
WBGene00022888	0.689106312
WBGene00012366	0.272620561
WBGene00007380	0.248681894
WBGene00011662	0.196873177
WBGene00002344	0.233365306
WBGene00044666	0.261223
WBGene00011096	0.100506727
WBGene00019481	0.200107477
WBGene00018975	0.440440223
WBGene00013970	0.436605709
WBGene00017830	0.145135811
WBGene00019593	0.126547083
WBGene00009483	0.146038339
WBGene00004172	0.445272562
WBGene00010044	0.596239054
WBGene00001735	0.176505714
WBGene00001913	0.200838889
WBGene00017773	0.168627627
WBGene00009387	0.167180342
WBGene00012513	0.216363196
WBGene00000896	0.021158407
WBGene00006974	0.437757658
WBGene00006895	0.145375676
WBGene00007766	0.708619188
WBGene00020305	0.092888095
WBGene00016870	0.041404054
WBGene00013119	0.166444834
WBGene00022223	0.217190957
WBGene00044588	0.356489418
WBGene00045474	0.217770707
WBGene00014241	0.017605929
WBGene00006708	0.260792715
WBGene00008936	0.19338989
WBGene00018403	0.187349652
WBGene00022135	0.108545089
WBGene00003476	0.362865408
WBGene00018057	0.266546121
WBGene00015572	0.388345283
WBGene00003829	0.455965313
WBGene00011911	0.505213514
WBGene00008802	0.196267892
WBGene00014209	0.532127569
WBGene00014019	0.305453008
WBGene00003713	0.12328835
WBGene00011467	0.336723301
WBGene00022461	0.212337325
WBGene00050892	0.064932584
WBGene00003645	0.127544104
WBGene00022040	0.173246154
WBGene00004769	0.175528604
WBGene00017995	0.072536567
WBGene00003156	0.323396112
WBGene00016986	0.573685965
WBGene00005988	0.027949842
WBGene00004904	0.150564835
WBGene00014164	0.250047357
WBGene00004746	0.308616712
WBGene00010449	0.462709091
WBGene00001775	0.137236364
WBGene00003980	0.287304601
WBGene00019764	0.13207458
WBGene00017168	0.167084962
WBGene00017584	0.496141
WBGene00001116	0.635949718
WBGene00003624	0.198915789
WBGene00008581	0.097771901
WBGene00011778	0.14260298
WBGene00010758	0.055297753
WBGene00010448	0.111671397
WBGene00194855	0.023595
WBGene00012274	0.660520354
WBGene00012437	0.311281284
WBGene00009163	0.320888306
WBGene00194744	0.168174214
WBGene00008331	0.270084658
WBGene00011957	0.06845615
WBGene00006585	0.547958846
WBGene00015405	0.719291289
WBGene00019273	0.551492186
WBGene00045459	0.223287597
WBGene00001939	0.380826772
WBGene00019062	0.0697968
WBGene00022856	0.225825765
WBGene00001671	0.095583957
WBGene00011699	0.125314741
WBGene00001103	0.10847619
WBGene00022683	0.141500341
WBGene00021766	0.153328921
WBGene00008567	0.227034743
WBGene00008172	0.024296703
WBGene00020878	0.117545729
WBGene00013323	0.284812429
WBGene00004416	0.314015358
WBGene00012151	0.538395431
WBGene00000237	0.246356306
WBGene00009686	0.049845119
WBGene00019063	0.200417063
WBGene00077500	0.274197887
WBGene00011164	0.191488936
WBGene00019126	0.454819167
WBGene00006491	0.160734859
WBGene00021130	0.049612102
WBGene00019288	0.235746835
WBGene00006203	0.008866272
WBGene00009879	0.052793455
WBGene00013302	0.398380357
WBGene00019498	0.370317361
WBGene00009404	0.139439016
WBGene00009508	0.34744589
WBGene00000711	0.712283986
WBGene00018537	0.67177907
WBGene00022098	0.013508462
WBGene00219287	0.07426875
WBGene00001374	0.126528627
WBGene00022072	0.166421739
WBGene00007354	0.159378571
WBGene00010187	0.032300551
WBGene00001443	0.257297056
WBGene00022853	0.425061085
WBGene00020841	0.304009577
WBGene00019133	0.250198153
WBGene00000539	0.054821462
WBGene00012344	0.190741772
WBGene00021161	0.33687037
WBGene00007900	0.456040412
WBGene00018326	0.139446122
WBGene00020221	0.1583
WBGene00000142	0.170505539
WBGene00020990	0.222066144
WBGene00003694	0.176061266
WBGene00021703	0.166878116
WBGene00020760	0.009355484
WBGene00004370	0.309566735
WBGene00000781	0.151741641
WBGene00016979	0.195742937
WBGene00021854	0.293868889
WBGene00001662	0.17786682
WBGene00018154	0.290767281
WBGene00014207	0.379140385
WBGene00010623	0.489124451
WBGene00022095	0.152921277
WBGene00021879	0.281468354
WBGene00015876	0.158180597
WBGene00206496	0.231691176
WBGene00018568	0.08987033
WBGene00020302	0.099036111
WBGene00008228	0.369220588
WBGene00013132	0.176906701
WBGene00020947	0.01371875
WBGene00044990	0.148072727
WBGene00016641	0.022902574
WBGene00009287	0.232062222
WBGene00008956	0.164969205
WBGene00016532	0.52445544
WBGene00000712	0.690347742
WBGene00044523	0.096272028
WBGene00017922	0.292677143
WBGene00022312	0.202789865
WBGene00021054	0.148791954
WBGene00006016	0.037077273
WBGene00013831	0.187319219
WBGene00022499	0.237186964
WBGene00019578	0.408142258
WBGene00016414	0.320384615
WBGene00011113	0.447661111
WBGene00017548	0.084096241
WBGene00016144	0.327453738
WBGene00001551	0.24723433
WBGene00044377	0.167289968
WBGene00021205	0.263261864
WBGene00022868	0.219039803
WBGene00008996	0.279442373
WBGene00017056	0.077373485
WBGene00012328	0.597052234
WBGene00008690	0.440084921
WBGene00015840	0.15625122
WBGene00008848	0.488100089
WBGene00016107	0.038793571
WBGene00194643	0.1791625
WBGene00000548	0.258521191
WBGene00018509	0.179250416
WBGene00019899	0.098389362
WBGene00006212	0.011809412
WBGene00194713	0.433890351
WBGene00023513	0.003543333
WBGene00017118	0.086669118
WBGene00012339	0.416216763
WBGene00015129	0.065775732
WBGene00005907	0.042420979
WBGene00019102	0.568819846
WBGene00017311	0.207849843
WBGene00010071	0.027566125
WBGene00021598	0.102778378
WBGene00015049	0.213825341
WBGene00005129	0.027098214
WBGene00021974	0.112746711
WBGene00002271	0.278376111
WBGene00010626	0.477892292
WBGene00011837	0.024635314
WBGene00013620	0.082446528
WBGene00004225	0.079261463
WBGene00077728	0.06416
WBGene00014225	0.31741954
WBGene00002175	0.451999043
WBGene00000179	0.071231541
WBGene00010127	0.192377485
WBGene00045299	0.183468511
WBGene00005106	0.036805625
WBGene00050936	0.537753488
WBGene00018953	0.489552085
WBGene00008497	0.204022807
WBGene00020320	0.57756087
WBGene00012836	0.297640571
WBGene00011578	0.124558537
WBGene00007387	0.178223702
WBGene00003628	0.271954428
WBGene00001152	0.198429845
WBGene00012085	0.060852191
WBGene00001740	0.305853721
WBGene00009790	0.095768123
WBGene00050917	0.055146341
WBGene00015802	0.186403347
WBGene00011071	0.238766395
WBGene00000228	0.314544783
WBGene00009611	0.125587842
WBGene00022347	0.084175987
WBGene00005160	0.017878593
WBGene00000609	0.705039583
WBGene00004884	0.483661322
WBGene00005134	0.027473968
WBGene00009618	0.088696595
WBGene00008065	0.123722088
WBGene00020366	0.23653765
WBGene00044521	0.017500717
WBGene00008491	0.161492233
WBGene00009577	0.17945641
WBGene00004377	0.252276487
WBGene00013628	0.364518333
WBGene00000059	0.144720144
WBGene00011198	0.206272679
WBGene00007337	0.44981745
WBGene00011629	0.261234558
WBGene00009291	0.160467876
WBGene00016400	0.115851417
WBGene00008688	0.499148985
WBGene00002262	0.146107508
WBGene00008187	0.142924699
WBGene00000516	0.550003261
[truncated: 18,523 more rows]
