# Supplementary material for: Proximity labeling identifies LOTUS domain proteins that promote the formation of perinuclear germ granules in C. elegans
Source: eLife. 2021 Nov 3;10:e72276. doi: 10.7554/eLife.72276 (PMC8616582; doi:10.7554/eLife.72276)
Supplement: Figure 3—source data 1. [file elife-72276-fig3-data1.zip › 72041ca0-64fa-49f6-b80e-c33b1b04f086.txt]

Figure 3-source data 1- Source data file for Figure 3D
mean gray value measurements to quantify Rachis/edge signal ratio.
image_number	genotype	edge1_mean_ gray_value	edge2_mean_gray_value	Rachis_mean_gray_value	background_mean_gray_value	Rachis/Edge_Ratio
1	wt	477.588	363.415	163.104	119.601	0.144576031
2	wt	428.201	358.8	153.035	110.149	0.151352649
3	wt	385.757	369.565	150.52	105.873	0.164271417
4	wt	415.766	375.229	161.96	110.195	0.181438999
1	eggd-1	183.486	172.002	227.054	102.698	1.657063668
2	eggd-1	184.698	200.157	215.797	102.448	1.25972027
3	eggd-1	172.551	207.514	201.45	102.351	1.13021561
4	eggd-1	184.521	189.95	224.28	104.928	1.450074416
1	eggd-2	336.997	399.11	163.195	131.871	0.132626253
2	eggd-2	425.609	327.209	162.904	112.131	0.192119662
3	eggd-2	359.919	296.894	148.069	104.246	0.195498315
4	eggd-2	354.539	394.072	165.292	109.877	0.209565157
1	eggd-1; eggd-2	134.503	129.601	343.116	102.535	8.150591185
2	eggd-1; eggd-2	132.891	125.409	350.514	103.731	9.7086038
3	eggd-1; eggd-2	134.318	117.781	202.787	102.055	4.198128738
4	eggd-1; eggd-2	167.958	201.938	440.779	109.74	4.401646101
