# Supplementary material for: Proximity labeling identifies LOTUS domain proteins that promote the formation of perinuclear germ granules in C. elegans
Source: eLife. 2021 Nov 3;10:e72276. doi: 10.7554/eLife.72276 (PMC8616582; doi:10.7554/eLife.72276)
Supplement: Figure 3—source data 2. [file elife-72276-fig3-data2.zip]

Archive with 1 entries (1 files):
- 3dbdac8b-1b35-4674-ab97-06c0338d4ac2.txt
