# Supplementary material for: Proximity labeling identifies LOTUS domain proteins that promote the formation of perinuclear germ granules in C. elegans
Source: eLife. 2021 Nov 3;10:e72276. doi: 10.7554/eLife.72276 (PMC8616582; doi:10.7554/eLife.72276)
Supplement: Figure 3—source data 3. [file elife-72276-fig3-data3.zip › 4f60feac-11db-4932-9a6f-5775d0d92b2f.txt]

Figure 3-source data 3- Source data file for Figure 3F
Brood counts of eggd-1, eggd-2, and eggd-1;eggd-2 mutants
Brood_Count	Genotype	Temperature
168	eggd-1	20
164	eggd-1	20
165	eggd-1	20
165	eggd-1	20
166	eggd-1	20
217	eggd-1	20
0	eggd-1	20
215	eggd-1	20
172	eggd-1	20
181	eggd-1	20
193	eggd-1	20
122	eggd-1	20
129	eggd-1	20
180	eggd-1	20
209	eggd-1	20
212	eggd-1	20
133	eggd-1	20
186	eggd-1	20
211	eggd-1	20
166	eggd-1	20
233	eggd-1	20
236	eggd-1	20
134	eggd-1	20
163	eggd-1	20
185	eggd-1	20
103	eggd-1	20
198	eggd-1	20
159	eggd-1	20
240	eggd-1; eggd-2	20
0	eggd-1; eggd-2	20
0	eggd-1; eggd-2	20
0	eggd-1; eggd-2	20
226	eggd-1; eggd-2	20
20	eggd-1; eggd-2	20
164	eggd-1; eggd-2	20
4	eggd-1; eggd-2	20
132	eggd-1; eggd-2	20
0	eggd-1; eggd-2	20
0	eggd-1; eggd-2	20
0	eggd-1; eggd-2	20
10	eggd-1; eggd-2	20
0	eggd-1; eggd-2	20
0	eggd-1; eggd-2	20
12	eggd-1; eggd-2	20
0	eggd-1; eggd-2	20
0	eggd-1; eggd-2	20
24	eggd-1; eggd-2	20
132	eggd-1; eggd-2	20
10	eggd-1; eggd-2	20
0	eggd-1; eggd-2	20
0	eggd-1; eggd-2	20
0	eggd-1; eggd-2	20
0	eggd-1; eggd-2	20
0	eggd-1; eggd-2	20
209	eggd-2	20
219	eggd-2	20
198	eggd-2	20
161	eggd-2	20
202	eggd-2	20
203	eggd-2	20
191	eggd-2	20
211	eggd-2	20
226	eggd-2	20
225	eggd-2	20
209	eggd-2	20
217	eggd-2	20
237	eggd-2	20
206	eggd-2	20
191	eggd-2	20
223	eggd-2	20
165	eggd-2	20
244	eggd-2	20
210	eggd-2	20
182	eggd-2	20
191	eggd-2	20
175	eggd-2	20
217	eggd-2	20
241	eggd-2	20
155	eggd-2	20
287	wild type	20
180	wild type	20
242	wild type	20
278	wild type	20
272	wild type	20
243	wild type	20
274	wild type	20
288	wild type	20
320	wild type	20
310	wild type	20
260	wild type	20
282	wild type	20
255	wild type	20
288	wild type	20
225	wild type	20
280	wild type	20
277	wild type	20
254	wild type	20
191	wild type	20
291	wild type	20
270	wild type	20
288	wild type	20
251	wild type	20
223	wild type	20
