# Supplementary material for: Proximity labeling identifies LOTUS domain proteins that promote the formation of perinuclear germ granules in C. elegans
Source: eLife. 2021 Nov 3;10:e72276. doi: 10.7554/eLife.72276 (PMC8616582; doi:10.7554/eLife.72276)
Supplement: Figure 3—figure supplement 1—source data 1. [file elife-72276-fig3-figsupp1-data1.zip › 7441205d-9295-489d-94f3-d495952ef78e.txt]

Figure 3-Supplement 1-Source Data 1- Source data file for Figure 3-Supplement 1E
Percentage of plates with progeny over successive generations.
genotype	Generation after homozygotes obtained	Percent of plates with fertile animals
eggd-1	1	100
eggd-1	3	70
eggd-1	5	40
eggd-1	7	30
eggd-1	9	10
eggd-1	11	10
eggd-1	13	10
eggd-1	15	0
eggd-1	17	0
eggd-1	19	0
eggd-1	21	0
eggd-1; eggd-2	1	100
eggd-1; eggd-2	3	60
eggd-1; eggd-2	5	0
eggd-1; eggd-2	7	0
eggd-1; eggd-2	9	0
eggd-1; eggd-2	11	0
eggd-1; eggd-2	13	0
eggd-1; eggd-2	15	0
eggd-1; eggd-2	17	0
eggd-1; eggd-2	19	0
eggd-1; eggd-2	21	0
eggd-2	1	100
eggd-2	3	70
eggd-2	5	60
eggd-2	7	40
eggd-2	9	40
eggd-2	11	40
eggd-2	13	30
eggd-2	15	30
eggd-2	17	30
eggd-2	19	30
eggd-2	21	20
wild type	1	100
wild type	3	100
wild type	5	100
wild type	7	100
wild type	9	100
wild type	11	100
wild type	13	100
wild type	15	100
wild type	17	100
wild type	19	100
wild type	21	100
