# Supplementary material for: Proximity labeling identifies LOTUS domain proteins that promote the formation of perinuclear germ granules in C. elegans
Source: eLife. 2021 Nov 3;10:e72276. doi: 10.7554/eLife.72276 (PMC8616582; doi:10.7554/eLife.72276)
Supplement: Figure 4—source data 1. [file elife-72276-fig4-data1.zip]

Archive with 1 entries (1 files):
- 777c35c6-0d18-4ee3-b0c2-03adbb73a8d1.txt
