# Supplementary material for: Proximity labeling identifies LOTUS domain proteins that promote the formation of perinuclear germ granules in C. elegans
Source: eLife. 2021 Nov 3;10:e72276. doi: 10.7554/eLife.72276 (PMC8616582; doi:10.7554/eLife.72276)
Supplement: Figure 4—source data 1. [file elife-72276-fig4-data1.zip › 777c35c6-0d18-4ee3-b0c2-03adbb73a8d1.txt]

Figure 4-source data 1- Source Data for Figure 4A and Figure 4B
IUPRED score (disorder) for each amino acid in EGGD-1				IUPRED score for each amino acid in EGGD-2
amino_acid_position	amino_acid	IUPRED_SCORE		amino_acid_position	amino_acid	IUPRED_SCORE
1	M	0.6482		1	M	0.8085
2	T	0.6755		2	S	0.8013
3	E	0.6375		3	E	0.7547
4	A	0.6661		4	E	0.7629
5	D	0.5382		5	E	0.7595
6	D	0.5665		6	G	0.7672
7	P	0.5992		7	K	0.6712
8	K	0.6227		8	E	0.6948
9	K	0.5493		9	K	0.712
10	K	0.4766		10	M	0.7289
11	I	0.494		11	N	0.708
12	R	0.4652		12	K	0.662
13	A	0.3948		13	M	0.662
14	R	0.3215		14	R	0.5807
15	I	0.3494		15	K	0.494
16	E	0.2503		16	R	0.4186
17	R	0.2575		17	I	0.422
18	D	0.2292		18	E	0.3392
19	V	0.2292		19	R	0.3215
20	Y	0.2064		20	D	0.3356
21	S	0.2094		21	A	0.3667
22	V	0.3182		22	Y	0.3321
23	L	0.3286		23	S	0.3392
24	L	0.3667		24	V	0.3983
25	S	0.3053		25	L	0.3948
26	F	0.3872		26	L	0.4186
27	Q	0.391		27	S	0.3667
28	E	0.391		28	F	0.4441
29	G	0.3494		29	K	0.4476
30	A	0.4119		30	D	0.4476
31	T	0.4979		31	G	0.4119
32	P	0.4979		32	A	0.4409
33	N	0.4831		33	S	0.5211
34	Q	0.5577		34	P	0.5211
35	V	0.5419		35	K	0.5055
36	E	0.5419		36	Q	0.5807
37	R	0.562		37	V	0.5665
38	R	0.4831		38	E	0.5707
39	M	0.4766		39	Q	0.5951
40	D	0.4831		40	R	0.5055
41	D	0.4256		41	M	0.4979
42	T	0.3667		42	D	0.494
43	L	0.3494		43	D	0.4441
44	G	0.3117		44	T	0.4541
45	Y	0.2988		45	L	0.3566
46	T	0.2988		46	G	0.3356
47	Y	0.3019		47	Y	0.3182
48	V	0.3019		48	D	0.3182
49	G	0.2609		49	Y	0.2364
50	K	0.2715		50	C	0.2258
51	Y	0.2817		51	S	0.2002
52	V	0.2129		52	K	0.2002
53	Q	0.1554		53	Y	0.2094
54	A	0.2258		54	H	0.1501
55	G	0.2364		55	L	0.107
56	V	0.3321		56	A	0.107
57	R	0.3321		57	G	0.1092
58	D	0.422		58	V	0.1702
59	M	0.422		59	Y	0.1881
60	A	0.4369		60	D	0.2645
61	Q	0.4507		61	M	0.2884
62	L	0.5577		62	A	0.2951
63	L	0.5456		63	Q	0.3087
64	R	0.5296		64	I	0.384
65	E	0.562		65	L	0.2988
66	H	0.5055		66	I	0.3667
67	K	0.4652		67	E	0.391
68	D	0.4541		68	H	0.391
69	V	0.3948		69	P	0.346
70	R	0.3774		70	D	0.422
71	Q	0.3774		71	V	0.3494
72	N	0.3774		72	R	0.3149
73	L	0.4507		73	Q	0.3149
74	S	0.5254		74	T	0.3117
75	G	0.5296		75	Y	0.3807
76	V	0.5382		76	E	0.4476
77	F	0.5254		77	G	0.5296
78	S	0.4582		78	K	0.5382
79	V	0.384		79	F	0.5382
80	V	0.4541		80	K	0.4409
81	A	0.3807		81	I	0.3807
82	N	0.2988		82	I	0.4409
83	E	0.2849		83	A	0.374
84	D	0.3494		84	N	0.2951
85	N	0.3631		85	E	0.2918
86	Q	0.3667		86	D	0.3667
87	D	0.422		87	N	0.374
88	L	0.5211		88	Q	0.3704
89	I	0.5211		89	D	0.3774
90	N	0.5901		90	L	0.4766
91	L	0.662		91	V	0.5098
92	I	0.6948		92	D	0.5951
93	S	0.6806		93	L	0.6991
94	K	0.6712		94	I	0.7289
95	Q	0.6322		95	S	0.7163
96	K	0.6136		96	K	0.7036
97	K	0.6322		97	Q	0.6906
98	K	0.5342		98	S	0.6712
99	K	0.6269		99	D	0.6661
100	K	0.6851		100	G	0.6576
101	G	0.6322		101	P	0.7505
102	G	0.7163		102	R	0.8162
103	K	0.7982		103	N	0.805
104	G	0.7629		104	K	0.8655
105	A	0.7595		105	G	0.9081
106	K	0.6183		106	S	0.9081
107	P	0.6375		107	S	0.8942
108	I	0.6531		108	K	0.8853
109	R	0.6576		109	R	0.8162
110	A	0.6531		110	G	0.8198
111	A	0.6482		111	R	0.8375
112	T	0.5211		112	R	0.8162
113	S	0.5254		113	S	0.805
114	M	0.4369		114	S	0.7672
115	G	0.4119		115	S	0.6482
116	F	0.4119		116	S	0.6531
117	H	0.4256		117	A	0.6576
118	N	0.3356		118	G	0.6806
119	K	0.422		119	Y	0.5901
120	S	0.4119		120	H	0.5707
121	G	0.4652		121	Q	0.5854
122	F	0.494		122	R	0.5665
123	G	0.5211		123	S	0.5951
124	Y	0.5211		124	M	0.6136
125	A	0.4541		125	F	0.5211
126	A	0.4256		126	G	0.5211
127	H	0.4409		127	G	0.5211
128	L	0.4507		128	E	0.4582
129	R	0.4087		129	L	0.4685
130	S	0.4017		130	S	0.5854
131	P	0.4017		131	R	0.5901
132	K	0.3774		132	S	0.562
133	P	0.4901		133	P	0.4652
134	S	0.4619		134	R	0.4441
135	F	0.5665		135	Y	0.4652
136	M	0.6322		136	S	0.4652
137	Y	0.6322		137	S	0.4652
138	P	0.6136		138	C	0.4619
139	A	0.7331		139	R	0.4256
140	S	0.7289		140	P	0.4685
141	S	0.6991		141	R	0.4685
142	A	0.6661		142	S	0.4619
143	R	0.662		143	Y	0.4685
144	A	0.5139		144	A	0.3774
145	N	0.5296		145	S	0.2783
146	P	0.6755		146	F	0.3704
147	A	0.7163		147	G	0.384
148	K	0.7459		148	K	0.2988
149	P	0.7331		149	A	0.3807
150	Q	0.7799		150	A	0.3872
151	A	0.8085		151	S	0.3872
152	T	0.8375		152	K	0.374
153	G	0.8085		153	K	0.391
154	Y	0.8085		154	L	0.4979
155	R	0.8623		155	F	0.4292
156	N	0.8462		156	Q	0.433
157	T	0.8198		157	N	0.4801
158	V	0.8198		158	F	0.4186
159	R	0.8162		159	G	0.4149
160	H	0.7916		160	Q	0.4369
161	P	0.7916		161	P	0.4541
162	P	0.8125		162	S	0.4619
163	V	0.8085		163	R	0.4369
164	R	0.6906		164	P	0.4292
165	P	0.7629		165	F	0.4979
166	S	0.7629		166	S	0.6043
167	T	0.7629		167	V	0.5758
168	A	0.7547		168	L	0.5382
169	T	0.7916		169	S	0.5758
170	G	0.6661		170	S	0.5951
171	H	0.6427		171	S	0.5665
172	S	0.6227		172	K	0.4369
173	S	0.5992		173	A	0.4441
174	F	0.6755		174	S	0.433
175	A	0.662		175	T	0.4119
176	N	0.6482		176	S	0.5176
177	R	0.6427		177	S	0.5342
178	S	0.6427		178	A	0.6043
179	A	0.6806		179	I	0.6755
180	Y	0.5992		180	Q	0.6851
181	S	0.5992		181	S	0.5665
182	H	0.6136		182	F	0.5807
183	H	0.5456		183	G	0.5807
184	T	0.5493		184	T	0.6043
185	T	0.5807		185	G	0.6043
186	R	0.5807		186	N	0.6089
187	S	0.5901		187	H	0.6089
188	T	0.5665		188	D	0.6269
189	T	0.5382		189	S	0.6269
190	V	0.5707		190	T	0.725
191	G	0.6531		191	F	0.7331
192	P	0.6755		192	G	0.7415
193	V	0.6712		193	K	0.853
194	K	0.6906		194	S	0.8713
195	I	0.5901		195	S	0.8894
196	A	0.4979		196	G	0.8421
197	P	0.494		197	S	0.8013
198	S	0.5139		198	N	0.8162
199	A	0.5382		199	A	0.8013
200	T	0.4685		200	N	0.725
201	A	0.5342		201	P	0.7415
202	Q	0.4685		202	T	0.8565
203	R	0.3872		203	N	0.8741
204	P	0.4582		204	P	0.8013
205	L	0.4619		205	P	0.7718
206	L	0.4652		206	V	0.7916
207	R	0.4864		207	A	0.8085
208	Q	0.4582		208	P	0.8085
209	P	0.4652		209	S	0.7982
210	V	0.4292		210	I	0.7982
211	T	0.4017		211	Q	0.7799
212	V	0.3667		212	R	0.7415
213	V	0.3774		213	P	0.6427
214	Q	0.3087		214	L	0.662
215	R	0.2129		215	M	0.5342
216	L	0.3019		216	R	0.3983
217	S	0.3948		217	P	0.3774
218	S	0.3872		218	S	0.3321
219	T	0.2988		219	T	0.3182
220	V	0.2849		220	A	0.3182
221	A	0.3426		221	S	0.391
222	V	0.3392		222	S	0.3667
223	P	0.3286		223	I	0.3631
224	V	0.3529		224	P	0.3321
225	L	0.3599		225	I	0.4256
226	Q	0.3494		226	F	0.3983
227	P	0.3494		227	I	0.3872
228	G	0.3019		228	L	0.3599
229	I	0.3149		229	R	0.374
230	D	0.2094		230	S	0.3117
231	S	0.268		231	G	0.3529
232	K	0.3087		232	S	0.2817
233	C	0.3807		233	R	0.2884
234	M	0.3019		234	S	0.3631
235	P	0.3599		235	P	0.3321
236	S	0.4369		236	V	0.3983
237	I	0.391		237	K	0.4979
238	V	0.3392		238	K	0.5758
239	D	0.268		239	H	0.6661
240	F	0.2783		240	V	0.662
241	S	0.2783		241	Q	0.6375
242	N	0.1942		242	I	0.6661
243	N	0.2164		243	K	0.6806
244	V	0.2575		244	T	0.562
245	K	0.3019		245	S	0.5758
246	R	0.2193		246	S	0.562
247	M	0.2258		247	S	0.5098
248	M	0.2258		248	S	0.4831
249	L	0.2752		249	S	0.4979
250	L	0.2783		250	H	0.5055
251	E	0.3053		251	M	0.5807
252	Y	0.3117		252	P	0.5577
253	P	0.3087		253	T	0.6661
254	A	0.2164		254	I	0.6322
255	D	0.1791		255	T	0.5951
256	V	0.1914		256	E	0.5296
257	H	0.1823		257	F	0.5342
258	L	0.2129		258	M	0.5577
259	S	0.1424		259	N	0.4864
260	E	0.2094		260	N	0.5211
261	L	0.2164		261	T	0.4901
262	T	0.2002		262	K	0.5139
263	E	0.2064		263	R	0.4256
264	I	0.1942		264	M	0.4292
265	Y	0.2399		265	M	0.4369
266	D	0.1611		266	V	0.4292
267	K	0.2193		267	K	0.4292
268	H	0.1501		268	E	0.5055
269	F	0.1251		269	L	0.5382
270	D	0.1251		270	P	0.5382
271	V	0.1162		271	A	0.4476
272	S	0.1671		272	S	0.3566
273	I	0.0948		273	V	0.374
274	D	0.0734		274	H	0.374
275	P	0.0985		275	L	0.4149
276	L	0.0909		276	S	0.3392
277	Q	0.0568		277	E	0.4017
278	L	0.0568		278	M	0.3774
279	F	0.0581		279	T	0.391
280	S	0.1115		280	E	0.4017
281	K	0.0531		281	L	0.3807
282	S	0.078		282	Y	0.433
283	W	0.087		283	E	0.3704
284	M	0.0799		284	R	0.3599
285	M	0.0463		285	E	0.2884
286	F	0.0424		286	F	0.2609
287	V	0.0433		287	G	0.2609
288	K	0.0414		288	A	0.247
289	T	0.069		289	P	0.2715
290	S	0.1424		290	V	0.1731
291	F	0.1476		291	D	0.1399
292	K	0.1528		292	P	0.1373
293	E	0.1115		293	L	0.1881
294	W	0.1969		294	L	0.1554
295	L	0.1702		295	L	0.1476
296	Q	0.1969		296	F	0.1399
297	L	0.3149		297	S	0.2292
298	G	0.4017		298	K	0.1373
299	T	0.3087		299	S	0.1554
300	D	0.1969		300	W	0.1424
301	G	0.2034		301	M	0.1115
302	R	0.3215		302	L	0.0704
303	V	0.2193		303	M	0.0646
304	E	0.2094		304	A	0.0676
305	V	0.2817		305	K	0.0631
306	K	0.3321		306	T	0.0985
307	E	0.247		307	T	0.1702
308	P	0.3215		308	F	0.1823
309	W	0.3149		309	K	0.1349
310	F	0.3087		310	E	0.1349
311	T	0.2609		311	F	0.1583
312	N	0.2817		312	L	0.1852
313	F	0.3019		313	Q	0.2645
314	G	0.3356		314	V	0.2918
315	A	0.346		315	I	0.2129
316	A	0.422		316	D	0.1528
317	L	0.422		317	G	0.1323
318	K	0.4051		318	E	0.1349
319	K	0.3774		319	V	0.2328
320	S	0.5055		320	S	0.2364
321	M	0.6427		321	L	0.2258
322	P	0.6427		322	R	0.3286
323	P	0.5296		323	E	0.4017
324	A	0.6755		324	K	0.384
325	P	0.6906		325	W	0.4409
326	E	0.7547		326	L	0.4582
327	K	0.7881		327	A	0.3807
328	K	0.8596		328	D	0.3872
329	K	0.8565		329	Q	0.3053
330	P	0.8013		330	G	0.391
331	T	0.7799		331	T	0.391
332	T	0.8125		332	T	0.4685
333	L	0.7843		333	T	0.4582
334	H	0.7459		334	K	0.3872
335	E	0.6948		335	S	0.3983
336	P	0.6991		336	V	0.4801
337	T	0.5758		337	L	0.562
338	S	0.5707		338	E	0.5992
339	S	0.5901		339	L	0.5176
340	V	0.5992		340	P	0.4766
341	A	0.4507		341	S	0.4831
342	S	0.4582		342	R	0.4051
343	S	0.3667		343	K	0.433
344	S	0.4507		344	V	0.3494
345	L	0.374		345	E	0.346
346	P	0.3872		346	A	0.3566
347	I	0.3117		347	T	0.4186
348	S	0.2575		348	T	0.384
349	Q	0.268		349	V	0.3774
350	G	0.2988		350	A	0.3631
351	F	0.2817		351	Q	0.3426
352	R	0.2541		352	L	0.3529
353	Y	0.2503		353	P	0.3774
354	Q	0.2034		354	I	0.3948
355	I	0.1852		355	S	0.4476
356	P	0.2645		356	Q	0.4292
357	V	0.2328		357	G	0.4864
358	V	0.2884		358	F	0.4801
359	R	0.2884		359	R	0.4476
360	P	0.2817		360	Y	0.5211
361	I	0.2129		361	Q	0.4725
362	V	0.3149		362	D	0.4369
363	S	0.2575		363	P	0.5055
364	V	0.3392		364	N	0.3948
365	A	0.3053		365	S	0.4725
366	E	0.3872		366	K	0.4685
367	S	0.3566		367	P	0.4582
368	M	0.3566		368	K	0.3807
369	K	0.3872		369	A	0.494
370	G	0.384		370	D	0.494
371	L	0.3599		371	L	0.5098
372	T	0.4619		372	A	0.5017
373	V	0.5139		373	S	0.4149
374	S	0.5296		374	I	0.4017
375	A	0.5211		375	S	0.3599
376	R	0.5807		376	K	0.3667
377	S	0.5707		377	S	0.3667
378	V	0.5176		378	L	0.3356
379	M	0.5382		379	D	0.3356
380	G	0.5577		380	G	0.3566
381	T	0.5854		381	L	0.3599
382	P	0.5807		382	T	0.4017
383	K	0.5758		383	L	0.422
384	D	0.662		384	N	0.422
385	L	0.6712		385	A	0.5017
386	P	0.6712		386	R	0.5139
387	G	0.6755		387	K	0.494
388	V	0.6851		388	S	0.4725
389	S	0.7459		389	K	0.5951
390	N	0.7881		390	K	0.4619
391	P	0.7843		391	E	0.3774
392	I	0.8085		392	A	0.4831
393	K	0.7951		393	S	0.4766
394	N	0.8085		394	K	0.5807
395	T	0.8085		395	S	0.5758
396	A	0.8125		396	D	0.6183
397	R	0.7595		397	M	0.6269
398	G	0.7505		398	M	0.5296
399	S	0.805		399	P	0.4652
400	N	0.8085		400	F	0.4725
401	K	0.7718		401	I	0.4725
402	P	0.7331		402	P	0.4685
403	R	0.8162		403	K	0.3948
404	N	0.8279		404	N	0.3983
405	D	0.7505		405	H	0.4149
406	L	0.6906		406	R	0.3948
407	A	0.6531		407	E	0.4186
408	S	0.6755		408	I	0.4441
409	S	0.6043		409	V	0.4652
410	K	0.5901		410	T	0.3774
411	A	0.5707		411	K	0.4831
412	S	0.5758		412	R	0.5456
413	K	0.5456		413	F	0.5211
414	D	0.4582		414	G	0.5211
415	L	0.3774		415	N	0.4186
416	V	0.3667		416	A	0.3494
417	V	0.4256		417	P	0.3529
418	P	0.3872		418	S	0.3529
419	V	0.4017		419	S	0.374
420	M	0.4149		420	V	0.4441
421	K	0.4149		421	K	0.4369
422	T	0.4369		422	A	0.4441
423	T	0.4409		423	D	0.4369
424	C	0.4409		424	S	0.4766
425	I	0.4256		425	I	0.391
426	K	0.4831		426	V	0.2752
427	S	0.5493		427	E	0.3019
428	L	0.6531		428	R	0.2783
429	E	0.6136		429	V	0.2884
430	D	0.6806		430	Q	0.2884
431	T	0.6183		431	S	0.2849
432	S	0.6322		432	T	0.3149
433	T	0.5456		433	S	0.3392
434	S	0.5419		434	C	0.268
435	S	0.6269		435	I	0.2034
436	S	0.6906		436	F	0.2817
437	N	0.6851		437	G	0.2575
438	P	0.6948		438	R	0.247
439	S	0.7629		439	Q	0.2364
440	T	0.7209		440	S	0.2951
441	L	0.712		441	V	0.2849
442	Q	0.7209		442	P	0.2918
443	L	0.7369		443	S	0.2258
444	S	0.7331		444	V	0.1731
445	T	0.6576		445	L	0.2609
446	A	0.6991		446	S	0.346
447	S	0.7036		447	I	0.4541
448	T	0.6661		448	S	0.3807
449	S	0.6227		449	S	0.3872
450	A	0.5176		450	S	0.3872
451	T	0.5176		451	S	0.3948
452	D	0.6089		452	T	0.4582
453	Q	0.6089		453	V	0.3529
454	K	0.6043		454	V	0.3599
455	L	0.6227		455	P	0.3392
456	P	0.6227		456	E	0.4186
457	K	0.6576		457	K	0.4186
458	M	0.6576		458	L	0.5098
459	S	0.6531		459	N	0.5211
460	F	0.562		460	E	0.4441
461	G	0.6375		461	E	0.3704
462	R	0.6375		462	G	0.3774
463	Q	0.6375		463	L	0.3019
464	I	0.6427		464	K	0.3631
465	E	0.5577		465	Y	0.4017
466	K	0.6322		466	D	0.2988
467	G	0.5254		467	S	0.2951
468	S	0.5017		468	K	0.2951
469	S	0.4619		469	E	0.374
470	I	0.4619		470	L	0.3704
471	P	0.5707		471	L	0.3019
472	G	0.494		472	Q	0.2783
473	R	0.4801		473	L	0.2129
474	H	0.4801		474	K	0.2224
475	I	0.5665		475	A	0.2364
476	S	0.5493		476	L	0.2575
477	L	0.5017		477	K	0.1759
478	A	0.433		478	K	0.1583
479	L	0.4149		479	T	0.1554
480	T	0.3983		480	D	0.1028
481	E	0.4619		481	V	0.1554
482	I	0.3667		482	M	0.1969
483	K	0.3215		483	L	0.1184
484	N	0.3149		484	V	0.2002
485	Q	0.2988		485	N	0.2002
486	K	0.3599		486	V	0.2064
487	V	0.3426		487	Y	0.1969
488	I	0.3948		488	A	0.2094
489	A	0.4149		489	S	0.1852
490	A	0.4652		490	L	0.1852
491	S	0.4685		491	K	0.1554
492	I	0.4541		492	A	0.2094
493	V	0.4725		493	F	0.2064
494	G	0.5055		494	P	0.2064
495	K	0.4901		495	Q	0.247
496	S	0.4766		496	M	0.2328
497	A	0.4766		497	I	0.2988
498	K	0.5342		498	D	0.3872
499	T	0.6089		499	A	0.3392
500	S	0.5707		500	R	0.346
501	T	0.5382		501	A	0.3529
502	K	0.4766		502	K	0.3529
503	V	0.5854		503	A	0.3807
504	P	0.6906		504	L	0.494
505	S	0.6661		505	M	0.4476
506	T	0.662		506	Q	0.4186
507	T	0.662		507	Q	0.4409
508	R	0.6948		508	N	0.5342
509	S	0.7331		509	L	0.4901
510	V	0.7369		510	E	0.5176
511	V	0.6712		511	V	0.4369
512	L	0.6427		512	Q	0.4766
513	P	0.6576		513	R	0.4119
514	P	0.7163		514	N	0.3704
515	M	0.6851		515	M	0.4149
516	S	0.708		516	A	0.4369
517	K	0.5951		517	S	0.374
518	G	0.5951		518	R	0.374
519	P	0.6183		519	A	0.3631
520	G	0.6427		520	S	0.4685
521	L	0.7209		521	L	0.4582
522	A	0.7718		522	N	0.5254
523	R	0.8375		523	V	0.5254
524	S	0.805		524	V	0.433
525	R	0.7672		525	A	0.433
526	N	0.7799		526	Q	0.3807
527	F	0.7036		527	V	0.4087
528	S	0.7209		528	Q	0.4149
529	P	0.7289		529	R	0.3494
530	Q	0.712		530	P	0.3774
531	Q	0.6183		531	S	0.3182
532	S	0.6089		532	S	0.4017
533	T	0.6531		533	S	0.4186
534	T	0.6136		534	I	0.4979
535	S	0.5342		535	N	0.5758
536	S	0.5382		536	L	0.5211
537	I	0.5017		537	Q	0.4507
538	D	0.5758		538	R	0.5211
539	N	0.5055		539	V	0.5211
540	E	0.5017		540	R	0.4507
541	C	0.4864		541	V	0.3599
542	L	0.4831		542	N	0.391
543	E	0.4901		543	P	0.3286
544	A	0.5017		544	N	0.3321
545	I	0.4979		545	Q	0.4256
546	N	0.4186		546	C	0.3426
547	A	0.4051		547	V	0.4119
548	A	0.4582		548	K	0.4149
549	L	0.4256		549	K	0.3872
550	P	0.391		550	V	0.3807
551	S	0.3494		551	V	0.3529
552	D	0.4149		552	P	0.422
553	K	0.4831		553	V	0.3426
554	D	0.4409		554	R	0.3215
555	S	0.4476		555	T	0.3117
556	W	0.5493		556	L	0.3149
				557	G	0.3948
				558	Q	0.4652
				559	A	0.4685
				560	L	0.4017
				561	A	0.4685
				562	E	0.5456
				563	V	0.5176
				564	R	0.5665
				565	R	0.4507
				566	Q	0.4582
				567	R	0.5419
				568	E	0.5456
				569	Q	0.5758
				570	V	0.6136
				571	E	0.7415
				572	Q	0.7672
				573	E	0.7951
				574	A	0.8596
				575	F	0.8765
				576	N	0.8765
				577	E	0.805
				578	Q	0.8013
				579	P	0.7755
				580	E	0.7755
				581	P	0.8421
				582	S	0.8343
				583	P	0.8279
				584	S	0.8375
				585	P	0.8421
				586	R	0.9039
				587	L	0.8942
				588	G	0.8991
				589	M	0.8493
				590	G	0.8198
				591	S	0.8313
				592	S	0.8198
				593	S	0.8279
				594	H	0.6851
				595	A	0.6948
				596	A	0.6322
				597	S	0.6322
				598	N	0.6482
				599	V	0.562
				600	S	0.5951
				601	D	0.5951
				602	D	0.5254
				603	G	0.5342
				604	W	0.5382
				605	G	0.5176
				606	A	0.5707
				607	Q	0.6375
				608	V	0.6427
				609	V	0.662
				610	Q	0.6136
				611	K	0.6269
				612	V	0.5342
				613	E	0.4476
				614	K	0.3807
				615	S	0.5017
				616	P	0.5254
				617	P	0.5342
				618	K	0.5254
				619	P	0.5992
				620	F	0.6851
				621	T	0.6531
				622	V	0.6576
				623	L	0.6576
				624	L	0.6531
				625	P	0.5493
				626	P	0.5577
				627	M	0.5533
				628	S	0.5296
				629	K	0.5254
				630	G	0.4979
				631	A	0.5419
				632	G	0.4766
				633	V	0.4766
				634	K	0.4582
				635	I	0.5419
				636	R	0.5055
				637	P	0.4766
				638	R	0.4725
				639	S	0.4725
				640	R	0.4685
				641	V	0.374
				642	V	0.4186
				643	L	0.4409
				644	C	0.4979
				645	H	0.433
				646	S	0.5211
				647	S	0.5139
				648	A	0.5098
				649	S	0.4119
				650	S	0.4119
				651	F	0.433
				652	P	0.5055
				653	P	0.4901
				654	S	0.5533
				655	L	0.6755
				656	N	0.6322
				657	S	0.6227
				658	D	0.6089
				659	F	0.6227
				660	S	0.6043
				661	P	0.5854
				662	N	0.7331
				663	I	0.6661
				664	S	0.5854
				665	Q	0.562
				666	A	0.6851
