# Supplementary material for: Proximity labeling identifies LOTUS domain proteins that promote the formation of perinuclear germ granules in C. elegans
Source: eLife. 2021 Nov 3;10:e72276. doi: 10.7554/eLife.72276 (PMC8616582; doi:10.7554/eLife.72276)
Supplement: Figure 4—source data 2. [file elife-72276-fig4-data2.zip › e608a0db-4098-41d5-bfd4-631be9fdff46 (1).txt]

Figure 4-Source Data 3- Source Data for Figure 4E
Gray value intensity for each pixel along the dotted line in Figure 4E for GFP and RFP.
Distance_(pixels)	Gray_Value_GFP	Gray_Value_RFP
1	3.611	0
2	5.049	0
3	9.213	0
4	15.878	0
5	20.769	0.679
6	21.984	2.632
7	24.167	5.764
8	35.772	8.567
9	60.931	8.608
10	97.016	10.216
11	132.714	19.763
12	161.139	42.133
13	177.079	74.001
14	181.289	111.278
15	177.186	148.275
16	168.007	179.673
17	161.676	198.944
18	157.684	202.016
19	152.125	193.062
20	145.414	182.028
21	138.345	172.747
22	128.426	164.844
23	116.849	154.012
24	106.769	136.109
25	97.988	109.296
26	85.443	74.258
27	68.142	39.352
28	47.137	13.875
29	28.522	2.03
30	15.706	0
31	9.472	0
32	8.785	0
33	11.879	0
34	16.252	0
35	21.282	0
36	22.96	0
37	21.333	0
